# Supplementary material for: Associations of serum pepsinogen and Gastrin-17 with Helicobacter pylori infection, sex, and age, in an asymptomatic coastal population: A cross-sectional study in Rizhao, China
Source: PLoS One. 2025 Nov 4;20(11):e0335228. doi: 10.1371/journal.pone.0335228 (PMC12585035; doi:10.1371/journal.pone.0335228)
Supplement: S1 Data — (XLSX) [file pone.0335228.s002.xlsx]

## Sheet: Sheet1
sex	age	HP	PGR	PGI	PGII	G17
male	45	1	6.29956	143	22.7	6.14
male	60	0	17.1979	66.9	3.89	4.42
female	60	0	10.7	107	10	2.68
male	66	0	12.6871	66.1	5.21	4.64
female	38	0	8.23733	71.5	8.68	2.19
male	52	0	7.03125	135	19.2	3.63
male	59	0	8.49866	63.4	7.46	2.66
female	60	0	9.54394	85.8	8.99	2.33
male	60	0	10.6871	87.1	8.15	2
female	48	0	1.54639	13.5	8.73	59.9
female	54	0	9.32886	139	14.9	3.45
male	55	0	9.92561	93.4	9.41	2.47
female	48	0	6.20423	88.1	14.2	3.87
female	44	0	6.84783	126	18.4	7.55
female	47	1	4.13208	65.7	15.9	8.15
male	44	0	9.13136	43.1	4.72	2.72
male	51	0	12.5263	119	9.5	2.6
male	47	0	9.69442	92	9.49	4.45
male	59	0	4.69444	50.7	10.8	7.48
female	35	0	7.08333	136	19.2	16.1
male	54	0	10.1171	69.1	6.83	2.13
male	60	0	16.7206	155	9.27	13.9
female	46	0	11.6123	60.5	5.21	13.6
male	48	0	11.337	81.4	7.18	2.96
male	45	0	7.19847	94.3	13.1	5.44
female	44	0	10.1378	51.5	5.08	6.75
female	48	0	10.2328	83.5	8.16	3.37
female	44	0	9.18075	70.6	7.69	1.98
male	53	0	11.3821	140	12.3	2.92
male	45	0	7.80899	139	17.8	11.5
female	60	0	4.55338	209	45.9	10.2
female	54	0	7.70186	124	16.1	5.84
male	60	0	9.56927	82.2	8.59	3.38
male	54	0	10.0884	91.3	9.05	2.85
female	48	0	11.4353	72.5	6.34	1.82
female	41	0	13.4915	79.6	5.9	2.17
male	59	0	11.5833	139	12	3.25
female	45	0	11.3361	80.6	7.11	5.85
male	50	0	9.66013	73.9	7.65	3.4
male	52	0	9.60052	74.5	7.76	2.01
female	58	0	7.04918	129	18.3	4.46
female	42	0	2.44444	55	22.5	7.04
male	58	0	7.47222	80.7	10.8	3.58
male	48	0	8.58799	81.5	9.49	3.84
male	53	0	9.31915	87.6	9.4	1.81
male	53	0	8.57143	258	30.1	10.1
female	42	0	12.8077	92.6	7.23	4.12
male	51	0	8.05839	55.2	6.85	2.04
female	44	1	9.0604	81	8.94	2.8
female	52	0	11.344	99.6	8.78	2.93
female	34	0	8.41924	73.5	8.73	4.05
male	60	0	5.20095	220	42.3	35.1
female	45	0	5.78182	63.6	11	4.34
male	47	0	5	500	100	3.81
male	35	0	4.64455	196	42.2	13.7
male	46	0	12.3938	96.3	7.77	9.41
female	52	0	10.6907	68.1	6.37	2.96
male	52	0	15.2308	198	13	3.22
male	46	0	8.79032	109	12.4	46.6
male	59	0	6.89086	54.3	7.88	2.27
male	56	0	4.00771	208	51.9	10.1
female	50	0	7.17201	49.2	6.86	6.16
female	50	0	10.4518	69.4	6.64	2.51
male	58	0	11.7862	87.1	7.39	3.69
male	70	0	9.19662	87	9.46	3.73
male	59	0	12.5743	127	10.1	3.31
male	47	0	11.2211	87.3	7.78	2.84
female	43	0	9.39431	76	8.09	2.45
female	46	0	7.54293	57.1	7.57	4.72
male	71	0	9.92754	137	13.8	3.52
male	58	0	5.16239	60.4	11.7	6.98
female	45	0	12.2042	52.6	4.31	5.03
male	54	0	11.4286	47.2	4.13	5.45
male	46	0	4.48529	122	27.2	81.5
male	35	1	11.2882	70.1	6.21	7.53
male	45	0	11.2319	93	8.28	3.59
male	41	0	6.875	61.6	8.96	6.07
male	50	0	5.81132	154	26.5	2.95
female	50	1	6.06061	120	19.8	7.71
male	43	0	8.33076	53.9	6.47	3.28
male	58	0	8.67788	72.2	8.32	2.97
male	48	0	10.6008	84.7	7.99	3.1
male	42	1	8.57469	75.2	8.77	2.42
male	45	0	10.8089	77.5	7.17	3.91
male	47	0	4.88525	149	30.5	16.7
male	52	0	11.7849	103	8.74	9.24
male	43	0	12.4138	82.8	6.67	2.16
male	45	0	9.76084	65.3	6.69	3.07
male	43	0	15.7233	125	7.95	3.94
male	46	0	10.5422	52.5	4.98	2.73
male	58	1	5.2327	83.2	15.9	4.74
male	59	0	6	102	17	5.47
female	54	0	9.2451	94.3	10.2	4.1
male	52	0	12.411	122	9.83	2.92
female	54	0	9.84818	97.3	9.88	2.36
male	49	0	13.9353	125	8.97	9.48
female	40	0	6.37162	94.3	14.8	7.71
female	52	0	8.10909	223	27.5	14.5
male	57	0	11.1285	99.6	8.95	2.92
female	46	0	13.0612	70.4	5.39	2.44
female	49	0	8.73484	50.4	5.77	4.36
male	46	0	12.7421	125	9.81	2.14
male	46	0	12.9607	62.6	4.83	2.67
male	70	0	12.4561	99.4	7.98	2.3
female	67	0	1.36697	14.9	10.9	25.4
female	71	0	4.60667	69.1	15	3.14
male	69	0	10.2667	154	15	2.07
female	47	0	8.77381	73.7	8.4	3.45
female	48	0	7.85981	84.1	10.7	2.05
female	72	1	7.46281	90.3	12.1	2.71
female	52	1	8.21782	166	20.2	4.64
female	47	0	12.9185	60.2	4.66	4.53
male	55	0	11.0465	190	17.2	18.4
female	70	0	7.912	98.9	12.5	2.01
male	54	0	11.2288	106	9.44	2.9
male	66	0	8.38739	93.1	11.1	1.86
female	66	0	12.1944	77.8	6.38	1.86
male	51	0	12.6659	105	8.29	2.32
female	57	0	5.62698	53.4	9.49	5.26
male	59	0	6.61728	268	40.5	65.1
male	42	1	7.43169	136	18.3	6.1
male	55	0	4.22961	140	33.1	8.61
male	47	0	8.53535	169	19.8	6.77
female	43	0	7.46789	81.4	10.9	2.61
male	49	1	2.98401	168	56.3	68.7
male	54	0	1.7134	8.31	4.85	320
female	43	0	8.31002	71.3	8.58	2.56
male	50	1	10.6977	78.2	7.31	3.62
female	48	0	8.92896	81.7	9.15	5.47
female	52	0	8	64	8	2.23
female	40	0	9.67677	47.9	4.95	3.78
female	47	0	6.35484	78.8	12.4	4.02
male	46	0	13.0524	127	9.73	9
male	60	0	9.63731	93	9.65	5.62
female	52	0	9.45539	81.6	8.63	9.48
female	53	0	11.1111	84	7.56	1.68
male	58	0	8.70093	93.1	10.7	2.66
male	53	1	4.4186	114	25.8	7.31
male	49	0	9.17513	72.3	7.88	1.99
male	44	1	5.56098	114	20.5	5.53
male	52	0	12.9517	93.9	7.25	2.25
male	54	0	9.77376	43.2	4.42	4.45
male	58	0	12.0952	127	10.5	2.08
male	46	1	7.0625	113	16	8.19
female	46	0	2.9901	151	50.5	7.58
female	39	0	9.09774	48.4	5.32	2.79
female	54	0	12.5328	66.8	5.33	1.95
male	52	0	13.3913	154	11.5	1.58
female	48	0	8.59091	56.7	6.6	2.14
female	53	0	7.30366	55.8	7.64	4.75
male	77	0	14.6949	118	8.03	1.85
male	50	0	10.9524	85.1	7.77	1.8
female	52	1	12.1316	461	38	16.4
male	61	0	10.2453	71	6.93	5.38
female	47	0	9.3681	93.4	9.97	10.3
male	55	0	10.7943	76.1	7.05	1.89
female	58	0	10.1094	73.9	7.31	1.86
male	63	0	11.867	83.9	7.07	10.1
female	47	0	9.71357	78	8.03	9.99
female	69	0	18.1658	103	5.67	3.59
male	63	0	11.6537	105	9.01	2.71
female	70	0	9.11504	103	11.3	1.77
female	61	0	6.01227	98	16.3	1.86
male	71	0	9.23077	108	11.7	3.21
female	45	0	10.2967	83.3	8.09	3.41
female	50	0	11.0248	71	6.44	4.15
male	58	1	5.9115	66.8	11.3	3.96
male	55	0	5.89189	109	18.5	31.6
female	44	0	9.36334	85.3	9.11	7.38
male	51	0	13.1065	88.6	6.76	5.28
female	75	0	11.7647	120	10.2	27.5
female	48	0	9.12637	58.5	6.41	1.96
female	56	0	6.95604	63.3	9.1	5.54
female	63	0	9.91394	57.6	5.81	1.99
male	53	0	5.9386	67.7	11.4	8.77
female	53	1	8.68966	126	14.5	9.95
female	57	0	12.9231	67.2	5.2	3.6
male	58	0	11.0761	59.7	5.39	2.5
female	51	0	8.86567	59.4	6.7	3.44
male	62	0	11.4383	84.3	7.37	2.71
male	51	0	13.0152	120	9.22	2.9
female	48	0	8.65266	70	8.09	3.19
male	46	0	9.8715	84.5	8.56	6.36
male	46	0	8.82239	45.7	5.18	1.68
male	55	1	6.77419	105	15.5	22.8
female	45	0	10.2639	77.8	7.58	3.85
male	51	0	9.98647	73.8	7.39	2.01
male	51	0	12.9691	62.9	4.85	2.15
male	52	0	4.25893	95.4	22.4	5.71
male	58	0	8.37209	108	12.9	2.46
female	49	0	8.25371	50.1	6.07	2.38
male	58	0	8.0402	320	39.8	6.8
male	63	0	10.2664	92.5	9.01	7.68
male	50	0	9.67213	47.2	4.88	2.59
female	45	0	9.48854	53.8	5.67	6.84
female	58	0	9.73856	74.5	7.65	2.62
male	54	1	12.5474	92.6	7.38	3.25
female	47	0	4.38462	68.4	15.6	5.94
male	48	0	11.8907	80.5	6.77	2.57
female	56	0	10.205	64.7	6.34	2.38
female	47	0	9.64516	59.8	6.2	1.65
male	58	1	5.9116	107	18.1	7.13
female	42	0	4.83871	135	27.9	2.08
male	43	0	12.1094	93	7.68	4.01
female	40	0	11.2733	66.4	5.89	1.98
male	46	0	9.3578	71.4	7.63	2.7
male	42	0	9.40529	85.4	9.08	2.15
male	55	0	8.47059	86.4	10.2	2.12
male	44	0	5.2	75.4	14.5	7.73
female	49	0	7.64275	52.2	6.83	3.38
male	47	0	8.82796	82.1	9.3	2.61
male	56	0	7.35802	59.6	8.1	2.78
male	57	0	7.63636	126	16.5	45.4
female	47	0	9.0776	62	6.83	2.13
female	51	0	10.21	63.2	6.19	1.84
male	65	0	9.76378	124	12.7	20.6
male	53	0	11.7117	104	8.88	2.32
male	44	0	9.08482	81.4	8.96	1.82
female	70	0	19.9301	114	5.72	3.55
male	68	1	4.60905	112	24.3	8.65
male	36	0	10.9691	103	9.39	2.19
male	36	0	5.78049	94.8	16.4	4.65
male	49	0	14.8649	330	22.2	27.1
female	61	0	6.76724	15.7	2.32	1.75
male	60	0	27.2393	444	16.3	12.3
female	71	0	9.65812	113	11.7	3.91
male	58	0	6.13889	88.4	14.4	7.2
male	49	0	9.8652	80.5	8.16	2.31
female	41	0	10.5581	90.8	8.6	2.14
female	63	0	7.9386	72.4	9.12	3.07
female	61	1	7.27451	74.2	10.2	4.11
female	58	0	7.91506	61.5	7.77	2.22
male	53	1	7.0531	79.7	11.3	7.57
male	54	0	7.77876	87.9	11.3	2.33
male	50	0	9.87421	157	15.9	4.49
male	45	0	10.4959	76.2	7.26	2.41
male	56	0	6.0916	79.8	13.1	3.85
female	50	0	12.6543	123	9.72	4.55
male	43	0	8.80637	66.4	7.54	4.04
female	50	0	8.68955	55.7	6.41	2.48
male	53	0	7.29963	59.2	8.11	2.14
male	56	1	4.88152	103	21.1	4.69
male	57	0	8.42857	118	14	3.64
male	60	0	10.1444	91.3	9	2.17
male	42	0	9.53826	72.3	7.58	2.93
male	60	0	14.1836	119	8.39	2.55
female	41	0	9.76471	66.4	6.8	3.63
male	52	0	16.2193	99.1	6.11	7.05
male	54	0	11.3333	78.2	6.9	3.03
male	43	0	7.8125	100	12.8	4.75
male	53	0	9.40435	82.1	8.73	2.72
female	58	0	10.5245	92.3	8.77	3.09
female	26	0	11.4513	64.7	5.65	5.15
female	48	0	10.5778	71.4	6.75	9.36
female	48	0	8.75335	65.3	7.46	4.34
female	51	0	9.25595	62.2	6.72	2.6
female	57	0	12.8402	86.8	6.76	2.42
female	42	0	6.42512	133	20.7	6.34
male	58	0	11.7111	83.5	7.13	2.72
male	57	0	14.496	128	8.83	5.72
male	49	0	5.07538	101	19.9	14.9
female	50	0	12.3992	61.5	4.96	2.18
male	45	0	6.37838	70.8	11.1	6.24
male	54	0	10.493	149	14.2	2.07
female	63	0	25.5102	500	19.6	16.1
female	43	0	10.9302	84.6	7.74	3
female	53	0	10.7895	123	11.4	3.96
male	53	0	9.36195	80.7	8.62	4
male	58	0	14.1176	288	20.4	2.31
male	47	0	11.3089	108	9.55	2.46
male	59	0	11.9231	124	10.4	2.67
male	62	0	2.42857	44.2	18.2	12
female	42	0	5.71533	78.3	13.7	4.47
male	57	0	13.7755	108	7.84	4.31
male	56	0	15.5859	137	8.79	2.78
male	55	0	9.23567	145	15.7	6.44
female	50	1	3.74704	94.8	25.3	6.96
female	45	0	10.2885	53.5	5.2	1.66
female	48	0	9.74359	64.6	6.63	2.14
female	48	0	6.9697	138	19.8	7.6
male	41	0	13.2873	86.5	6.51	2.75
female	50	0	11.3971	155	13.6	2.82
female	55	0	11.5842	117	10.1	3.32
female	48	0	11.5402	51.7	4.48	1.81
male	60	0	4.11538	74.9	18.2	2.64
female	57	0	9.09615	94.6	10.4	2.2
male	42	0	12.5373	168	13.4	5.82
female	45	0	8.31653	82.5	9.92	2
male	51	0	15.0076	98.3	6.55	2.29
male	56	0	16.7939	154	9.17	2.24
male	54	0	11.7991	101	8.56	1.99
male	48	0	10.0141	70.8	7.07	2.84
female	52	0	9.18182	101	11	7.04
male	56	0	9.43925	101	10.7	3.08
female	55	0	6.95	139	20	4.32
male	52	1	5.36082	156	29.1	31.6
male	61	1	10.9322	129	11.8	7.1
female	47	0	8.51316	64.7	7.6	2.99
male	57	0	2.89134	157	54.3	32.5
male	43	0	9.90654	106	10.7	2.18
male	52	1	7.80073	64.2	8.23	4.26
male	48	0	9.68218	85.3	8.81	2.92
male	61	0	5.65262	55	9.73	7.38
male	47	0	7.06897	164	23.2	7.87
female	42	0	10.1684	60.4	5.94	3.97
male	73	0	5.58621	97.2	17.4	7.08
female	67	0	16.4486	176	10.7	4.37
male	45	0	8.19376	49.9	6.09	2.11
male	52	0	9.85832	83.5	8.47	2.21
male	62	0	7.08333	102	14.4	3.03
male	45	1	10.1562	195	19.2	6.71
male	40	0	9.0535	88	9.72	18.1
male	52	0	9.38272	152	16.2	6.43
male	35	0	7.5365	41.3	5.48	2
male	45	0	8.69852	52.8	6.07	2.45
male	57	0	13.0966	118	9.01	7.45
female	48	0	9.62519	64.2	6.67	2.05
male	41	0	10.1714	71.2	7	2.35
female	44	0	16.4565	75.7	4.6	2.34
female	53	0	11.49	74.8	6.51	2.64
female	44	0	8.14727	68.6	8.42	3.91
male	54	0	16.2993	99.1	6.08	4.58
female	57	0	8.15848	73.1	8.96	8.68
female	47	0	10.4258	85.7	8.22	5.67
female	46	0	16.1662	60.3	3.73	2.85
female	47	0	12.2061	75.8	6.21	1.97
male	51	0	10.7547	114	10.6	6.12
female	48	0	8.25086	71.7	8.69	2.96
male	49	0	9.101	82	9.01	4.05
male	47	0	11.0689	78.7	7.11	1.69
female	43	0	5.76419	132	22.9	10.2
male	56	1	10.6612	129	12.1	6.28
male	58	0	9.91162	78.5	7.92	5.3
male	50	0	9.73721	70.4	7.23	4.95
female	53	0	7.72997	52.1	6.74	2.43
male	48	0	9.35065	72	7.7	2.2
female	44	0	9.46882	82	8.66	2.57
male	49	0	7.7398	70.2	9.07	10.4
male	47	0	9.12121	90.3	9.9	1.72
male	58	0	10.5517	153	14.5	14.1
male	39	0	13.6207	79	5.8	29.9
male	54	0	13.5338	108	7.98	2.68
male	46	0	11.8998	114	9.58	3.04
male	49	0	11.6048	87.5	7.54	8.27
female	42	1	11.0204	97.2	8.82	5.16
male	46	0	7.92857	55.5	7	7.44
female	48	0	7.69068	36.3	4.72	9.92
female	50	0	10.1321	99.7	9.84	2.56
female	55	1	0.527273	14.5	27.5	163
male	54	0	10.0625	161	16	3.04
male	67	0	8.39408	73.7	8.78	3.23
male	50	1	6.53901	92.2	14.1	5.8
male	26	0	11.576	61.7	5.33	8.21
female	49	0	8.125	104	12.8	3.93
female	58	0	6.75325	104	15.4	8.46
male	52	0	7.51969	57.3	7.62	4.58
male	56	0	8.97436	84	9.36	2.62
male	58	0	10.4491	60.5	5.79	3.27
male	50	0	10.625	119	11.2	5.4
male	45	0	7.06215	125	17.7	21.5
male	49	0	12.0741	163	13.5	3.14
male	52	0	12.9703	131	10.1	6.82
female	44	0	12.313	88.9	7.22	5.97
male	48	0	10.7785	98.3	9.12	1.88
male	57	1	5.81875	93.1	16	7.81
female	38	0	11.4961	73	6.35	2.29
female	46	0	8.59234	76.3	8.88	4.06
male	53	0	9.96183	78.3	7.86	2.23
male	44	0	7.16718	46.3	6.46	4.42
male	45	0	11.4172	86.2	7.55	4.58
male	67	0	5.99187	73.7	12.3	2.66
female	42	0	11.5936	79.3	6.84	4.31
male	51	0	12.0814	267	22.1	10.3
male	58	0	8.58108	127	14.8	4.72
male	55	0	7.60394	69.5	9.14	2.2
male	62	0	5.05556	72.8	14.4	8.73
male	55	1	9.85185	133	13.5	4.02
male	41	0	11.2103	74.1	6.61	2.03
male	48	1	9.00402	89.5	9.94	6.64
male	58	0	4.07273	112	27.5	15.1
female	55	0	13.2988	77	5.79	7.85
male	44	0	12.0982	81.3	6.72	5.21
male	49	0	9.93182	87.4	8.8	2.41
male	49	0	10.467	91.9	8.78	4.62
male	47	0	7.50953	59.1	7.87	1.98
male	48	0	11.5727	39	3.37	1.82
male	52	0	11.0774	65.8	5.94	4.51
female	50	0	9.61905	101	10.5	3.97
male	56	0	8.68217	112	12.9	2.47
male	51	0	9.86037	91.8	9.31	2.55
male	48	0	9.5534	98.4	10.3	4.94
male	57	0	10.197	67.3	6.6	2.84
male	56	0	4.92857	82.8	16.8	5.86
male	52	0	10.2987	93.1	9.04	3.53
male	46	0	9.67702	77.9	8.05	2.54
male	54	1	6.07143	170	28	15.2
male	55	0	7.06897	287	40.6	39.4
male	45	0	8.5034	125	14.7	7.76
male	55	0	12.0894	92	7.61	3.08
female	50	0	11.1583	86.7	7.77	2.4
male	51	0	9.39774	74.9	7.97	2.73
male	50	0	8.02885	83.5	10.4	16.9
female	60	0	8.66126	85.4	9.86	5.61
male	61	0	8.54817	63	7.37	2.15
female	44	0	8.82353	54	6.12	2.22
female	57	0	9.66161	82.8	8.57	2.48
male	50	0	8.16438	59.6	7.3	2.63
female	58	0	8.99563	82.4	9.16	2.13
female	50	0	11.0361	70.3	6.37	2.16
male	47	0	8.69091	95.6	11	3.04
male	57	0	13.2124	102	7.72	1.77
female	48	0	11.4469	98.1	8.57	2.21
female	63	0	10.3858	70	6.74	7.02
female	57	1	1.34737	25.6	19	162
female	55	0	13.2579	293	22.1	5.66
female	50	0	13.5343	80.8	5.97	2.37
male	48	0	13.6449	146	10.7	5.44
male	55	0	9.44872	73.7	7.8	2.76
female	54	0	9.8668	96.3	9.76	4.48
female	48	0	5.31401	110	20.7	7.2
female	53	0	11.0309	107	9.7	3.01
male	52	0	11.1663	90	8.06	2.24
female	42	0	6.35514	136	21.4	9.18
female	54	0	8.41667	101	12	4.03
male	46	0	7.86908	56.5	7.18	2.25
male	44	0	13.1707	270	20.5	6.97
female	56	0	10.4902	107	10.2	12
male	55	0	11.7015	83.9	7.17	89.3
female	55	0	6.27673	99.8	15.9	26.2
male	39	0	7.51445	130	17.3	6.75
female	53	0	10.0238	84.2	8.4	5.03
female	44	0	15.9028	68.7	4.32	3.34
female	73	1	3.63971	99	27.2	26.9
female	40	0	10.8789	65.6	6.03	5.99
male	36	0	10.6757	158	14.8	4.65
male	54	0	7.32378	61.3	8.37	5.7
male	51	1	9.70588	82.5	8.5	2.75
male	57	0	8.26667	99.2	12	4.77
male	53	0	13.4777	112	8.31	70
female	71	1	5.86022	109	18.6	6.53
female	52	1	5.43974	167	30.7	27.8
female	50	1	6.44444	145	22.5	8.28
female	52	0	10.708	121	11.3	12.1
female	58	0	9.44521	68.1	7.21	2.94
male	42	0	10.8362	94.6	8.73	2.42
female	66	0	8.41719	80.3	9.54	6.36
female	43	0	10.5696	167	15.8	29.4
female	49	0	11.5329	96.3	8.35	2.76
female	67	0	8.95161	111	12.4	3.56
male	44	0	9.4162	50	5.31	7.05
female	55	0	8.49197	68.7	8.09	6.85
female	64	0	7.4188	86.8	11.7	5.79
male	40	0	11.8029	56.3	4.77	4.98
female	49	0	4.76503	87.2	18.3	35
female	50	0	14.4283	89.6	6.21	22
male	48	0	8.62595	113	13.1	7.59
male	49	0	11.88	103	8.67	3.07
male	52	0	11.4955	103	8.96	3.02
male	53	1	4.44134	79.5	17.9	4.84
female	60	1	6.71958	127	18.9	14.4
female	49	0	10.4861	75.5	7.2	7
male	45	0	5.93074	137	23.1	34.2
male	40	0	5.68306	104	18.3	3.93
female	52	0	10	106	10.6	2.37
female	64	1	9.29461	224	24.1	5.22
female	54	0	7.28177	65.9	9.05	2.47
male	53	0	13.0465	92.5	7.09	2.17
male	53	0	10	152	15.2	5.97
male	53	1	10.2952	279	27.1	5.52
male	54	1	11.3725	116	10.2	2.13
male	51	0	10.1359	74.6	7.36	1.82
female	53	1	9.9898	97.9	9.8	4.62
female	52	0	7.51705	55.1	7.33	2.55
female	48	0	9.04694	63.6	7.03	3.47
male	60	0	9.41346	97.9	10.4	5.54
male	59	0	11.3178	146	12.9	4.76
female	48	0	8.286	81.7	9.86	3.78
male	51	0	13.7963	149	10.8	3.01
female	58	0	9.34426	114	12.2	7.39
male	37	0	10.1712	101	9.93	4.06
male	45	0	11.7557	154	13.1	2.31
male	51	0	12.5239	91.8	7.33	2.26
female	50	0	9.67153	79.5	8.22	2.08
female	43	0	9.94755	56.9	5.72	6.52
female	41	0	10.4237	123	11.8	5.25
female	53	0	11.804	106	8.98	7.4
male	42	1	4.5	78.3	17.4	9.98
female	40	1	7.1134	138	19.4	48.1
female	39	0	9.95763	47	4.72	2.3
male	58	0	8.48552	76.2	8.98	39.1
male	56	0	7.53012	50	6.64	2.09
male	50	0	11.9036	96.3	8.09	3.41
male	48	0	7.11656	116	16.3	4.6
male	47	0	11.9565	110	9.2	7.7
female	56	0	15.8594	203	12.8	12.2
male	48	0	10.5788	85.9	8.12	10.3
female	53	0	12.3932	145	11.7	3.2
male	76	0	8.58036	96.1	11.2	2.52
male	56	0	11.3937	112	9.83	3.26
female	54	1	6.75258	131	19.4	8.56
female	53	0	11.1298	99.5	8.94	3.64
male	58	0	9.33333	95.2	10.2	13.2
male	62	0	10.1786	285	28	18.5
male	55	0	17.2662	144	8.34	15.1
male	46	0	10.184	166	16.3	2.19
male	46	0	10.2941	105	10.2	3.01
female	45	0	8.30819	77.1	9.28	6.54
male	54	0	9.92	124	12.5	4.5
male	67	0	12.6157	109	8.64	1.86
female	45	1	6.21253	228	36.7	33.8
male	48	0	11.8905	95.6	8.04	3.19
female	51	0	12.5821	115	9.14	3.55
female	50	0	10.0525	95.7	9.52	4.86
female	49	0	7.1785	37.4	5.21	11.8
female	47	0	8.84824	65.3	7.38	5.06
female	34	0	11.6711	87.3	7.48	5.65
male	53	0	8.3269	64.7	7.77	4.27
male	47	0	10.7794	81.6	7.57	8.01
female	51	0	14.6774	81.9	5.58	9.39
male	57	1	7.68953	213	27.7	17.5
male	43	0	13.7005	79.6	5.81	2.24
male	43	0	8.9313	117	13.1	2.63
male	74	0	10.4545	115	11	16.9
male	45	0	9.93582	77.4	7.79	1.89
male	52	0	5.79268	95	16.4	3.68
male	60	0	9.78933	69.7	7.12	3.18
female	58	0	7.30506	53.4	7.31	11.2
female	58	0	8	94.4	11.8	5.98
male	49	0	10.8333	117	10.8	14.7
female	53	0	5.60355	94.7	16.9	6.89
male	58	1	10.3467	77.6	7.5	4.37
female	46	0	8.71965	39.5	4.53	9.85
female	42	0	7.2549	148	20.4	4.45
female	51	0	14.3406	112	7.81	2.12
male	47	1	7.62195	125	16.4	8.51
female	57	0	10.6988	88.8	8.3	23.9
male	50	0	14.1176	168	11.9	10.4
female	44	0	10.5085	124	11.8	2.9
male	46	0	13.5231	87.9	6.5	3.07
male	49	0	9.40347	86.7	9.22	32
female	49	0	9.67033	88	9.1	2.42
male	42	0	18.1875	291	16	5.8
male	47	0	11.3492	143	12.6	2.23
male	51	0	8.68571	152	17.5	7.33
female	60	0	9.06425	64.9	7.16	6.15
male	62	0	13.8136	163	11.8	6.56
male	60	0	11.5965	66.1	5.7	2.14
male	46	0	13.1296	70.9	5.4	2.96
female	53	0	7.85714	143	18.2	6.78
male	55	0	5.47872	103	18.8	10.3
male	48	0	11.7292	87.5	7.46	2.23
male	50	0	12.2345	77.2	6.31	1.95
male	49	0	8.05806	80.5	9.99	1.93
male	43	0	8.25843	147	17.8	13.2
female	35	0	10.2573	59.8	5.83	2.13
male	45	0	13.5737	128	9.43	5.72
female	50	1	7.58794	151	19.9	11.7
male	58	0	10.9735	86.8	7.91	3.96
female	51	0	6.61157	80	12.1	5.28
female	45	0	10.5606	58.4	5.53	3.6
male	52	0	9.49686	75.5	7.95	2.57
female	32	0	11.7695	72.5	6.16	2.5
female	46	0	8.34879	45	5.39	23.5
male	41	0	3.52542	41.6	11.8	4.95
female	69	0	9.87965	90.3	9.14	15.4
female	43	0	9.28431	94.7	10.2	5.13
female	55	0	9.15767	84.8	9.26	2.11
female	57	0	10.5505	115	10.9	4.76
female	54	0	8.30709	63.3	7.62	1.82
male	39	0	11.7112	96.5	8.24	4.3
female	60	0	11.8812	120	10.1	5.47
female	60	0	7.46888	180	24.1	15.9
female	60	0	11.5561	101	8.74	8.34
male	49	0	9.68835	71.5	7.38	4.3
male	48	0	7.94992	50.8	6.39	6.37
male	63	0	11.2711	73.6	6.53	4.74
female	62	0	9.67123	70.6	7.3	3.05
male	60	0	10.367	113	10.9	4.27
male	59	0	10.6897	155	14.5	5.78
female	80	0	11.1242	85.1	7.65	2.01
male	55	0	14.7059	150	10.2	6.94
male	53	0	10.2474	78.7	7.68	6.68
female	55	1	9.6	120	12.5	3.37
male	55	0	9.12907	87	9.53	2.17
male	54	0	6.03906	77.3	12.8	6.21
male	63	0	8.95522	66	7.37	1.84
female	41	0	10.3273	91.5	8.86	2.82
male	63	0	11.6438	170	14.6	4.86
male	45	0	10.2493	78.1	7.62	2.86
male	63	0	12.886	121	9.39	5.88
female	70	0	10.7874	137	12.7	2.68
male	71	0	13.0189	207	15.9	1.8
male	52	0	8.45969	70.3	8.31	8.75
male	45	0	9.84772	58.2	5.91	3.48
male	55	0	12	114	9.5	4.19
male	52	0	12.3484	112	9.07	3.65
female	55	0	8.99117	71.3	7.93	6.05
male	60	1	11.5739	72.8	6.29	4.54
female	59	0	10.8879	103	9.46	4.05
female	65	0	8.375	134	16	9.18
female	48	0	8.70192	90.5	10.4	3.67
female	60	0	11.9601	108	9.03	3.08
male	77	1	8.4375	62.1	7.36	6.49
female	56	1	10.9901	111	10.1	3.39
male	51	0	12.7772	121	9.47	4.55
female	68	0	18.4176	142	7.71	4.79
female	75	0	11.3763	90.1	7.92	3.48
female	67	0	17.849	156	8.74	7.08
female	47	0	7.95485	59.9	7.53	4.37
male	63	0	9.77053	80.9	8.28	4.23
male	68	0	8.47826	117	13.8	4.4
male	73	0	9.21739	106	11.5	4.97
male	58	0	17.8846	372	20.8	7.17
female	52	0	9.32893	84.8	9.09	3.74
female	68	0	10.0959	84.2	8.34	3.23
female	53	0	12.0846	77.1	6.38	2.9
male	48	0	10.9333	65.6	6	3.1
male	60	0	8.06369	63.3	7.85	4.6
male	65	0	4.68944	151	32.2	5.77
male	48	0	11.436	87.6	7.66	3.48
male	66	0	12.549	128	10.2	3.3
male	48	0	11.7231	79.6	6.79	3.95
female	55	0	8.97555	77.1	8.59	3.21
female	72	0	8.9375	85.8	9.6	5.96
male	44	0	9.8692	83	8.41	3.67
male	47	0	13.3249	105	7.88	4.29
female	71	0	19.0438	478	25.1	80.9
male	70	0	15.9292	180	11.3	3.41
female	54	0	11.8528	90.2	7.61	3.09
female	55	0	10.0847	71.4	7.08	3.48
male	45	0	11.4943	60	5.22	7.1
male	66	0	8.28767	121	14.6	8.17
female	46	0	6.19792	119	19.2	14.9
female	47	0	8.88889	71.2	8.01	3.9
female	52	0	9.25498	88.2	9.53	3.03
female	71	0	9.83247	76.3	7.76	4.55
male	69	1	3.55118	90.2	25.4	14.3
male	69	0	11.4414	127	11.1	4.46
female	70	0	10.9104	75.5	6.92	24.1
female	41	1	8.12814	64.7	7.96	8.19
male	74	0	7.60638	143	18.8	11.7
male	49	1	5.6962	135	23.7	7.84
male	58	0	9.16042	61.1	6.67	3.53
male	53	0	11.622	82.4	7.09	3.08
male	55	1	5.89958	141	23.9	8.6
female	54	0	11.3793	132	11.6	13.4
female	57	0	1.34959	16.6	12.3	25.2
female	62	0	11.1136	98.8	8.89	3.81
female	76	0	13.6364	108	7.92	4.64
female	50	1	5.68504	72.2	12.7	4.94
male	60	0	12.4842	98.5	7.89	4.25
female	74	0	6.00707	170	28.3	5.13
female	66	0	6.66667	116	17.4	15.5
female	40	0	9.2	62.1	6.75	4.08
female	66	0	9.00726	74.4	8.26	12.3
male	40	0	11.7374	88.5	7.54	5.98
male	58	0	10.9091	120	11	3.1
female	67	0	19.2547	155	8.05	6.22
male	42	0	10.9966	65.1	5.92	7.99
female	55	1	5.21595	157	30.1	6.52
female	69	0	8.29968	78.1	9.41	3.12
female	55	0	6.18519	167	27	5.64
female	57	0	16.0691	121	7.53	6.18
male	69	0	9.89944	88.6	8.95	1.14
female	60	1	7.95	79.5	10	29.5
female	79	0	12.1642	163	13.4	4.28
male	49	0	10.9302	141	12.9	7.42
female	70	0	8.44517	51.6	6.11	36
male	56	0	8.39779	152	18.1	18.6
male	57	0	11.3009	72.1	6.38	3.29
female	50	0	13.0713	53.2	4.07	3.49
female	72	0	8.46154	132	15.6	4.05
female	66	1	5.24138	152	29	6.4
male	46	0	9.67334	91.8	9.49	3.61
male	79	0	7.58416	76.6	10.1	3.82
female	42	0	9.61333	72.1	7.5	3.68
female	67	0	11.1835	103	9.21	37.8
female	58	0	10.3667	73.5	7.09	4.92
male	81	0	4.77612	32	6.7	25.7
female	63	0	8.00806	99.3	12.4	3.06
male	49	0	9.648	60.3	6.25	7.67
female	70	0	15.0063	119	7.93	5.69
female	35	0	12.815	65.1	5.08	5.47
male	50	1	10.4242	51.6	4.95	3.41
male	57	0	15.8002	155	9.81	6.76
female	62	0	11.1068	57.2	5.15	13.2
male	38	0	4.72193	88.3	18.7	4.81
female	79	0	10.6081	157	14.8	11.4
female	37	0	9.55912	47.7	4.99	3.58
female	50	0	10.3536	73.2	7.07	8.05
male	70	0	4.80328	87.9	18.3	9.76
male	57	0	11.2363	81.8	7.28	3.03
female	57	0	9.65217	111	11.5	9.26
female	70	0	13.6095	230	16.9	58.7
male	54	0	11.5789	132	11.4	1.56
male	66	0	10.919	99.8	9.14	3.92
female	68	1	10.6838	100	9.36	3.7
male	45	0	5.71324	77.7	13.6	4.45
female	72	0	12.3025	109	8.86	3.42
female	54	0	7.83951	127	16.2	3.91
female	75	0	10.3743	97	9.35	4.05
male	76	0	9.70874	90	9.27	4.18
female	68	0	11.1404	127	11.4	4.78
female	56	1	4.65672	156	33.5	3.75
male	78	1	8.07273	88.8	11	3.47
male	72	1	6.23932	219	35.1	11.6
male	57	0	8.93617	126	14.1	4.68
male	61	0	10.8333	208	19.2	3.5
male	73	0	10.4717	111	10.6	2.8
female	71	0	11.7308	122	10.4	4.15
male	65	0	20.2941	276	13.6	74.9
female	63	0	16.4369	155	9.43	7.28
male	58	0	9.59016	117	12.2	11.8
male	49	0	4.49219	115	25.6	4.55
female	69	0	9.54604	73.6	7.71	3.28
female	55	0	5.12169	96.8	18.9	4.96
female	55	0	12.0833	116	9.6	5.25
female	70	0	10.4244	95.8	9.19	3.17
female	57	0	17.6138	96.7	5.49	4.85
female	52	0	6.22143	87.1	14	7.35
female	59	0	5.67416	101	17.8	6.11
male	61	0	12.8571	144	11.2	3.37
male	49	0	4.08929	45.8	11.2	6.4
female	56	0	8.43718	82.6	9.79	2.64
female	47	0	10.3343	71.1	6.88	2.93
female	56	0	8.53571	95.6	11.2	6.15
female	66	0	10.2978	89.9	8.73	3.23
female	80	0	15.3465	155	10.1	3.89
female	54	0	11.9817	78.6	6.56	3.93
female	48	0	9.96937	65.1	6.53	3.4
male	55	0	20.8333	500	24	24.6
female	52	0	8.98413	84.9	9.45	3.26
male	53	0	11.8545	101	8.52	3.82
female	45	0	12.8324	111	8.65	3.01
male	74	0	6.0166	145	24.1	5.87
female	51	0	4.77974	217	45.4	12.2
female	75	0	8.96078	91.4	10.2	3.84
male	70	0	8.86816	71.3	8.04	4.46
male	61	0	14.902	152	10.2	4.17
female	38	0	11.6958	93.8	8.02	5.25
female	50	0	13.3917	107	7.99	3.39
female	57	0	12.4542	102	8.19	2.99
female	45	0	8.63309	120	13.9	4.61
female	44	0	9.91498	93.3	9.41	3.78
male	67	0	10.9524	184	16.8	3.18
male	76	0	9.65217	111	11.5	4.65
male	75	0	5.27919	104	19.7	14.5
male	58	0	9.91228	113	11.4	3.67
female	63	0	9.41992	74.7	7.93	3.13
female	63	0	10.0669	75.2	7.47	2.65
male	71	0	8.18182	108	13.2	21.2
male	78	0	10.3726	103	9.93	4.2
female	56	0	8.83774	76.8	8.69	6.82
female	57	1	10.1097	73.7	7.29	10
female	66	1	4.33234	146	33.7	3.27
male	80	0	13.5211	192	14.2	8.73
female	48	0	7.22989	62.9	8.7	2.29
female	62	0	11.25	117	10.4	3.73
male	75	0	9.81132	104	10.6	1.61
female	51	0	11.8412	98.4	8.31	6.12
male	70	1	7.36041	145	19.7	7.86
male	65	0	9.45349	81.3	8.6	1.18
female	37	0	8.03899	70.1	8.72	16
male	78	0	10.6923	139	13	2.13
female	58	0	10.6266	81.4	7.66	2.23
male	57	0	11.8469	97.5	8.23	3.2
male	59	0	12.1701	95.9	7.88	28.3
male	64	0	9.73545	73.6	7.56	8.36
male	71	0	3.69758	91.7	24.8	8.2
male	77	0	9.55	95.5	10	2.33
male	66	0	12.2318	114	9.32	3.44
female	63	0	6.8123	42.1	6.18	2.89
male	72	0	12.5	295	23.6	3.58
female	79	0	11.1397	303	27.2	10.7
female	67	0	11.8182	130	11	2.39
female	69	0	11.3065	92.6	8.19	3.39
female	72	1	5.29655	76.8	14.5	3.73
male	42	0	9.79415	90.4	9.23	1.56
male	84	0	6.92913	176	25.4	3.97
female	70	0	7.51145	98.4	13.1	9.43
female	38	0	6.84211	46.8	6.84	67.6
female	60	0	12.7574	73.1	5.73	3.5
female	55	0	11.2719	77.1	6.84	2.99
male	49	0	13.9163	113	8.12	5.98
male	52	1	14.7157	88	5.98	1.86
male	48	0	11.2745	115	10.2	7.51
female	62	0	13.6919	112	8.18	4.66
female	68	0	8.24324	122	14.8	4.2
female	45	0	13.5714	114	8.4	2.23
male	40	0	10.1468	55.3	5.45	4.2
male	76	0	9.28972	99.4	10.7	1.73
male	58	1	4.72222	153	32.4	37.2
male	72	0	16.7335	167	9.98	2.73
male	49	1	4.35714	122	28	10.5
female	45	1	10.8097	80.1	7.41	10.3
male	69	0	12.7778	207	16.2	4.89
female	50	0	13.4788	105	7.79	1.7
male	47	0	13.9588	122	8.74	12.5
male	58	0	11.9619	87.8	7.34	1.83
female	54	0	7.57764	61	8.05	7.7
female	63	0	11.1318	77.7	6.98	2.15
male	74	0	9.59302	165	17.2	1.82
male	60	0	16.4655	191	11.6	2.34
male	78	0	10.4422	92.1	8.82	21.3
male	75	0	9.75806	121	12.4	1.82
male	50	0	13.7973	113	8.19	1.24
female	66	0	9.85437	203	20.6	2.38
female	78	0	15.8889	429	27	62
female	55	1	13.8506	241	17.4	6.56
female	55	0	12.062	77.8	6.45	1.45
female	58	0	5.25185	70.9	13.5	4.32
male	57	1	7.39612	267	36.1	24.5
male	52	0	17.5714	246	14	8.37
female	59	0	12.7755	93.9	7.35	1.99
male	45	0	10.9663	101	9.21	2.59
female	59	0	10.5749	103	9.74	4.07
male	49	0	16.3702	90.2	5.51	1.39
female	59	0	13.6268	130	9.54	1.73
female	69	0	9.20755	97.6	10.6	1.94
female	45	0	10.2963	139	13.5	11.7
female	43	1	12.4432	219	17.6	4.22
male	47	0	12.2979	86.7	7.05	2.81
female	49	0	11.6667	69.3	5.94	4.04
female	62	1	3.66102	216	59	114
female	58	0	6.78937	66.4	9.78	2.07
female	39	0	10.0619	65	6.46	1.66
female	59	0	10.4612	86.2	8.24	2.73
female	57	0	11.9954	104	8.67	1.62
female	48	0	11.1642	74.8	6.7	1.48
female	72	0	8.61111	68.2	7.92	1.94
male	68	0	10.068	88.8	8.82	7.93
female	58	0	5.45852	125	22.9	4.3
female	64	1	4.55172	132	29	4.78
male	53	0	9.69444	69.8	7.2	3.18
female	52	0	10.5008	69.2	6.59	2.75
male	69	0	14.3149	140	9.78	3.06
female	46	0	10.419	74.6	7.16	2.04
female	55	0	9.77228	98.7	10.1	3.94
male	49	0	10	131	13.1	3.79
female	70	0	7.60664	64.2	8.44	12.2
male	38	0	12.3133	51.1	4.15	3.68
female	53	0	8.38462	109	13	8.12
male	66	0	5.00928	27	5.39	5.61
male	65	0	9.46519	93.8	9.91	3.27
male	60	0	10.9483	127	11.6	38
female	42	0	8.94452	66.1	7.39	1.57
female	50	0	9.22034	81.6	8.85	4.88
female	49	0	16.6081	94.5	5.69	3.61
female	38	0	9.573	69.5	7.26	1.62
female	46	0	11.7528	116	9.87	3.33
female	68	0	10.8409	107	9.87	1.72
female	58	0	9.74576	115	11.8	1.71
female	58	0	10.2171	70.6	6.91	1.53
male	64	0	10.0146	68.4	6.83	1.62
male	70	0	15.871	246	15.5	2.14
male	70	0	9.09091	120	13.2	2.3
female	39	0	6.6875	96.3	14.4	4.06
female	44	0	15.5362	62.3	4.01	1.32
female	57	0	11.3636	92.5	8.14	4.25
female	64	0	12.2222	78.1	6.39	5.02
female	59	0	9.24113	75.5	8.17	2.09
female	69	0	14.3876	121	8.41	3.03
male	63	1	7.21239	163	22.6	2.95
male	73	0	12.6834	121	9.54	2.23
male	59	0	9.16667	110	12	4.41
male	57	0	10.355	175	16.9	1.66
female	55	0	10.5781	86	8.13	5.21
male	42	0	10.7143	63	5.88	1.96
female	61	0	9.89101	72.6	7.34	3.77
female	61	0	9.97218	71.7	7.19	1.46
female	58	0	12.0805	108	8.94	2.69
female	40	0	10.0551	54.7	5.44	2.11
female	57	0	8.31502	227	27.3	13.7
female	58	0	12.1975	87.7	7.19	1.34
male	43	0	12.117	87	7.18	2.48
male	50	1	7.21739	166	23	6.27
female	53	0	12.765	89.1	6.98	3.47
male	36	0	9.7764	78.7	8.05	1.89
female	52	0	8.80165	63.9	7.26	2.59
female	42	0	7.14286	105	14.7	40.2
female	40	0	9.24925	61.6	6.66	6.88
female	49	0	11.4125	71.1	6.23	4.7
male	62	1	8.96373	173	19.3	2.95
female	72	0	9.10822	90.9	9.98	3.9
male	50	0	10.8772	124	11.4	3.42
female	49	0	15.5112	132	8.51	1.7
female	65	0	13.6901	97.2	7.1	3.37
male	57	0	4.47183	63.5	14.2	9.1
female	52	0	10.5759	101	9.55	1.87
female	73	0	10.9898	86.6	7.88	4.21
male	51	0	11.5066	77.9	6.77	3.2
female	61	0	11.0166	99.7	9.05	20.9
male	49	0	13.6975	163	11.9	3.8
female	62	0	13.1545	103	7.83	14.9
female	60	0	10.7143	87	8.12	1.34
male	71	0	14.5397	139	9.56	2.08
male	71	0	12.4746	123	9.86	4.24
female	63	0	12.1115	113	9.33	8.63
female	55	1	3.88889	140	36	10.4
female	61	0	13.8794	122	8.79	1.04
female	70	1	5.7767	119	20.6	20.8
female	61	0	12.4482	96.1	7.72	2.06
male	60	1	9.30233	120	12.9	3.31
female	70	0	4.6114	178	38.6	5.09
female	54	0	9	108	12	4.22
male	70	0	8.03717	69.2	8.61	5.92
female	57	0	8.23077	107	13	2.94
male	58	0	13.3846	174	13	10.4
male	56	0	11.1875	179	16	4.01
female	71	0	4.5	45	10	25
female	45	0	13.3059	97	7.29	1.82
male	65	0	12.0155	310	25.8	4.39
female	46	0	10.7419	69.5	6.47	3.61
male	66	1	4.68	117	25	10.6
male	72	0	7.63559	90.1	11.8	8
male	53	1	6.73171	138	20.5	4.97
male	52	0	16.2037	175	10.8	2.95
male	46	0	7.99057	84.7	10.6	4.9
female	70	0	11.2219	90	8.02	4.46
male	57	0	12.3333	148	12	9.65
female	56	0	10.1374	66.4	6.55	3.02
male	54	0	14.978	136	9.08	4.2
male	47	0	7.91991	71.2	8.99	3.31
male	62	0	20.352	185	9.09	4.28
female	70	1	5.70093	122	21.4	12.9
male	66	0	3.57542	64	17.9	3.49
female	65	0	9.38616	84.1	8.96	4.21
male	65	0	9.72973	108	11.1	8.38
female	66	0	11.4545	126	11	4.26
male	73	0	8.29187	500	60.3	121
male	56	0	10.9544	79.2	7.23	5.23
female	52	0	9.39655	109	11.6	5.15
male	47	0	10.6957	123	11.5	3.17
female	47	0	9.38567	55	5.86	3.87
male	74	0	8.80952	111	12.6	4.19
female	77	0	7.24731	67.4	9.3	3.84
male	77	0	9.68504	123	12.7	5.54
female	55	0	9.66599	95.5	9.88	3.63
female	70	0	16.1783	254	15.7	5.63
male	68	0	10.566	112	10.6	3.45
male	68	0	8.81944	127	14.4	3.64
male	61	0	10.4237	123	11.8	4.68
female	64	0	12.7234	299	23.5	20.9
male	59	0	10.7296	85.3	7.95	3.24
female	64	0	1.35602	25.9	19.1	49.6
female	61	0	8.38019	62.6	7.47	3.18
male	60	0	43.4783	500	11.5	2.77
female	60	0	3.7415	165	44.1	41.1
male	35	0	10.3051	60.8	5.9	3.24
female	61	0	2.53571	49.7	19.6	5.56
male	42	0	12.8814	152	11.8	3.17
male	54	0	12.0029	83.9	6.99	3.53
male	73	0	10.7285	162	15.1	3.06
male	51	0	15.528	500	32.2	40.9
male	67	0	10.7333	101	9.41	3.79
male	77	0	3.91892	58	14.8	3.36
male	71	0	7.24779	81.9	11.3	3.79
female	77	0	15.3398	158	10.3	3.15
female	77	0	8.11486	65	8.01	4.54
female	47	0	10.3269	91.6	8.87	11.3
male	78	0	5.2521	125	23.8	18.1
male	49	0	10.5371	82.4	7.82	3.89
female	56	0	9.15042	65.7	7.18	5.64
female	84	0	9.73856	149	15.3	4.41
female	68	0	11.6964	131	11.2	10.8
male	45	0	8.74363	51.5	5.89	2.52
female	58	0	9.28652	82	8.83	13.5
male	76	0	8.64815	93.4	10.8	3.74
female	77	0	10.88	136	12.5	8.17
female	64	0	7.2	216	30	25.9
female	55	0	10.0971	104	10.3	3.97
female	69	0	12.0603	240	19.9	71.2
female	60	0	11.8868	126	10.6	4.38
female	52	0	10.297	93.6	9.09	5.01
male	48	0	11.3468	107	9.43	4.33
male	62	0	9.80583	101	10.3	3.56
female	45	1	6.81022	93.3	13.7	6.15
male	74	1	5.96694	72.2	12.1	13.3
female	56	0	6.84167	82.1	12	29.9
female	79	1	6.75774	371	54.9	29.7
female	73	1	5.01597	157	31.3	14.9
male	67	0	11.1957	103	9.2	5.04
male	54	0	8.29703	83.8	10.1	3.37
male	87	0	10.9649	500	45.6	108
male	67	0	8.53704	92.2	10.8	8.1
female	62	1	4.42822	182	41.1	11.2
male	53	0	7.40586	70.8	9.56	4.05
female	76	0	8.97436	84	9.36	39.6
female	57	0	10.1242	81.5	8.05	3.97
female	56	1	5.39267	103	19.1	10.4
male	65	0	8.86792	141	15.9	11.9
female	49	0	9.64589	68.1	7.06	3.87
male	57	0	10.6527	91.4	8.58	5.49
male	41	0	9.80443	75.2	7.67	5.05
female	63	0	20.0617	130	6.48	8.35
female	48	0	12.7451	130	10.2	3.08
female	57	0	12.9673	111	8.56	3.22
male	66	1	4.86716	45.8	9.41	5.2
female	54	0	9.989	90.8	9.09	5.74
male	62	0	10.067	75.1	7.46	3.23
female	77	0	23.0159	290	12.6	4.29
male	49	0	10.1869	109	10.7	6.48
female	36	0	7.54011	141	18.7	5.5
female	64	0	14.3558	234	16.3	5.94
female	56	0	10.0833	121	12	3.93
female	55	0	9.12859	85.9	9.41	4.42
male	43	0	16.315	116	7.11	4.67
male	66	0	9.64602	109	11.3	5.56
female	53	0	8.20122	53.8	6.56	4.07
male	44	0	9.01798	65.2	7.23	4.66
male	79	0	7.34597	155	21.1	4.53
female	59	0	11.5085	94.6	8.22	19.6
female	65	0	7.61457	64.8	8.51	2.53
female	69	0	6.64835	121	18.2	3.79
female	54	0	10.2484	82.5	8.05	1.34
female	71	0	13.354	215	16.1	9.69
female	59	0	11.3889	123	10.8	2.48
female	40	0	15.7895	108	6.84	6.62
female	59	1	6.58537	135	20.5	1.91
male	60	0	11.8963	101	8.49	1.19
female	48	1	8.35294	142	17	12.2
male	72	0	11.9296	77.9	6.53	1.32
female	55	1	5.40773	126	23.3	19.8
female	54	0	14.7275	100	6.79	1.54
male	53	0	10.7034	105	9.81	7.82
female	45	1	3.60544	159	44.1	5.64
female	72	1	5.78073	174	30.1	30.8
female	62	0	7.63466	65.2	8.54	2.48
male	54	1	6.64835	121	18.2	3.67
female	47	0	11.205	80.9	7.22	8.6
male	72	0	12.4464	116	9.32	1.44
female	45	0	11.4245	81	7.09	5.43
male	54	0	13.8101	112	8.11	5.47
male	56	1	11.2886	106	9.39	8.15
female	70	0	4	168	42	5.77
female	49	0	6.0274	176	29.2	33.1
female	55	0	8.06957	92.8	11.5	2.42
male	78	1	4.6087	95.4	20.7	8.89
female	69	0	7.41818	81.6	11	6
female	73	1	4.54545	110	24.2	5.67
female	69	0	9.28789	91.3	9.83	1.59
male	53	0	10.1105	183	18.1	17.6
female	70	0	8.53503	134	15.7	3.69
male	76	0	9.09091	120	13.2	43.2
female	76	0	11.2687	151	13.4	57.9
male	59	0	10	105	10.5	3.96
male	74	1	4.45748	152	34.1	14
male	37	0	10.5737	81.1	7.67	1.94
female	58	0	11.3661	104	9.15	4.37
female	68	0	11.0074	74.3	6.75	2.76
male	69	1	6.37405	167	26.2	4.33
male	53	0	8.63813	66.6	7.71	4.78
male	63	0	8.43373	56	6.64	3.44
female	66	0	9.53061	93.4	9.8	3.67
male	51	0	6.52174	105	16.1	3.83
male	51	0	8.26446	200	24.2	4.44
male	59	0	11.7593	127	10.8	2.93
male	60	0	5.9901	121	20.2	6.53
female	58	1	5.76087	106	18.4	3.69
male	65	0	8.04979	77.6	9.64	2.29
female	69	1	5.26531	129	24.5	6.44
male	71	0	10.3317	84.1	8.14	2.06
male	57	1	5.21739	180	34.5	16.9
male	74	0	9.5122	156	16.4	3.31
female	70	0	15.3646	295	19.2	5.69
female	55	0	11.6036	76.7	6.61	1.66
male	62	1	5.91398	110	18.6	6.93
female	66	0	12.8994	109	8.45	11.4
female	62	0	5.78571	243	42	2.1
male	62	0	3.87097	108	27.9	6.71
female	76	0	7.78816	50	6.42	4.63
male	54	0	10.198	103	10.1	3.52
female	67	0	7.64511	46.1	6.03	6.92
male	77	0	8.35366	137	16.4	8.06
female	78	0	9.75	97.5	10	2.11
male	60	0	10.0424	94.8	9.44	2.17
female	61	0	2.38361	128	53.7	6.43
male	78	0	9.63415	158	16.4	3.9
female	65	0	5.06897	147	29	27.5
female	78	0	8.31354	70	8.42	2.1
female	72	0	19.7159	347	17.6	56.5
female	68	0	10.2249	100	9.78	2.06
female	74	0	3.36126	64.2	19.1	4.83
female	69	0	8.68726	225	25.9	4.18
female	75	1	4.98039	254	51	52.8
female	73	0	21.3779	211	9.87	4.36
female	83	1	7.82609	162	20.7	9.84
female	61	0	10.0935	108	10.7	5.35
female	75	0	12.4738	119	9.54	3.23
male	62	0	10.5357	82.6	7.84	3.54
male	77	1	6.86813	125	18.2	5.37
male	72	0	9.91736	120	12.1	4.22
male	68	0	11.4286	120	10.5	3.51
female	61	1	8.49624	226	26.6	13.2
female	83	0	5.48847	500	91.1	73.5
female	68	0	5.86022	109	18.6	16.5
male	48	0	12.8592	91.3	7.1	5.26
female	76	0	15.84	198	12.5	3.15
female	61	0	4.35149	87.9	20.2	4.94
male	70	1	4.5514	48.7	10.7	4.96
male	75	0	5.22699	42.6	8.15	6.22
male	55	0	9.45455	208	22	33.1
male	57	0	22.9851	308	13.4	1.59
female	66	0	8.22928	72.5	8.81	4.7
male	79	0	12.2111	243	19.9	4.57
female	73	0	13.6111	196	14.4	1.56
female	58	0	10	114	11.4	3.72
male	64	0	13.5514	145	10.7	1.95
male	64	0	15.7269	357	22.7	13
female	65	0	7.09615	73.8	10.4	24.6
female	63	1	6.10922	179	29.3	15.9
female	57	0	7.64078	78.7	10.3	5.32
female	60	0	1.23383	24.8	20.1	1.95
female	76	1	4.0583	90.5	22.3	5.28
female	69	0	4.39196	87.4	19.9	10.7
male	76	0	12.7381	321	25.2	17.2
female	60	0	6.6	89.1	13.5	8.6
male	57	0	8.3871	104	12.4	1.63
male	56	0	9.59184	56.4	5.88	15.6
female	60	1	7.7027	85.5	11.1	92.9
male	50	0	9.82167	71.6	7.29	7.87
male	60	0	11.5385	111	9.62	3.77
female	43	1	0.942623	11.5	12.2	115
female	72	0	4.41558	136	30.8	6.29
female	75	0	10.7937	102	9.45	9.39
male	52	0	10.6731	111	10.4	2.83
female	73	1	4.82289	177	36.7	6.54
female	55	0	10.3821	95.1	9.16	1.44
female	61	0	6.29248	61.1	9.71	6.44
male	78	0	7.12097	88.3	12.4	12
female	59	0	8.65672	75.4	8.71	1.85
female	40	0	8.4887	60.1	7.08	1.6
female	42	0	8.78378	71.5	8.14	1.71
female	56	1	5.49451	100	18.2	5.63
female	37	0	9.79526	90.9	9.28	4.65
female	54	0	6.49775	57.7	8.88	5.2
female	48	0	11.0372	71.3	6.46	58.2
female	45	1	8.88	111	12.5	4.29
female	41	0	9.3586	64.2	6.86	1.72
female	54	0	8.75726	75.4	8.61	1.59
female	46	0	7.58003	59.2	7.81	1.22
female	44	1	4.09922	157	38.3	15.1
female	42	0	8.87273	48.8	5.5	9.05
female	75	0	5.3759	52.2	9.71	9.3
male	58	0	9.79167	141	14.4	1.64
female	66	1	7.27885	75.7	10.4	2.78
female	56	1	5.14644	123	23.9	22.3
male	72	0	5.62112	181	32.2	18.5
female	70	1	7.96154	207	26	3.45
female	64	0	7.85569	77.3	9.84	2.54
female	58	0	11.8607	98.8	8.33	2.47
female	64	0	9.49299	88	9.27	1.76
male	74	1	5.74713	100	17.4	8.95
female	71	0	9.2081	500	54.3	21.2
male	71	0	9.90826	108	10.9	1.65
male	67	0	10.7639	155	14.4	9.62
female	56	1	11.3514	126	11.1	3.22
female	70	0	14.3574	143	9.96	2.95
male	72	0	10.7273	118	11	2.93
male	56	0	9.62485	82.1	8.53	3.41
male	59	0	10.2218	59.9	5.86	3.92
male	58	1	5.89595	102	17.3	5.64
female	68	0	11.1751	98.9	8.85	4.52
female	42	1	3.65169	260	71.2	13.9
male	72	0	10.5623	86.4	8.18	1.62
female	53	0	9.42667	70.7	7.5	2.08
female	55	1	8.06358	55.8	6.92	3.5
female	54	1	11.4543	76.4	6.67	1.46
male	40	0	8.84244	82.5	9.33	1.99
female	53	0	8.93491	60.4	6.76	1.97
male	53	0	12.5371	92.9	7.41	9.3
male	46	0	11.1779	89.2	7.98	4.89
male	75	0	8.60294	117	13.6	2.21
female	72	0	10.2676	72.9	7.1	1.79
female	60	0	11.7228	93.9	8.01	2.89
male	50	0	12.1319	103	8.49	1.33
female	55	0	6.89815	74.5	10.8	5.11
female	48	0	10.8365	85.5	7.89	6.32
male	49	0	12.1844	111	9.11	3.66
male	70	0	11.6038	123	10.6	8.71
male	65	0	10.2618	196	19.1	20.4
male	69	0	13.5821	182	13.4	11.7
female	72	0	9.47712	145	15.3	66.1
female	77	1	4.34896	83.5	19.2	3.37
male	76	0	10.225	72.7	7.11	3.65
female	67	0	9.24755	84.8	9.17	2.97
male	71	1	4.78599	123	25.7	5.63
female	69	0	1.32418	9.64	7.28	26
female	53	0	12.931	150	11.6	14.2
male	73	0	9.23664	121	13.1	8.37
male	77	0	9.24603	233	25.2	20.6
male	76	0	7.9435	70.3	8.85	6.4
female	85	0	11.574	97.8	8.45	3.23
female	64	0	8.06202	104	12.9	70.2
female	63	0	8.20988	133	16.2	1.98
male	66	0	6.15764	125	20.3	3.09
male	63	0	9.68504	123	12.7	2.84
female	78	0	10.9565	126	11.5	4.25
female	57	1	7.35192	211	28.7	2.51
female	85	1	13.0159	164	12.6	1
female	54	0	8.61165	88.7	10.3	1.59
male	56	0	6.60748	70.7	10.7	2.29
male	59	0	10.885	123	11.3	5.39
female	72	0	12.7957	119	9.3	1.86
male	70	0	10.691	82	7.67	4.12
female	76	0	5.57093	161	28.9	5.89
female	63	0	14.451	98.7	6.83	4.06
female	65	0	11.0662	98.6	8.91	1
male	75	0	8.87368	84.3	9.5	8.17
female	64	0	9.77433	69.3	7.09	11.5
male	58	0	11.6102	137	11.8	2.26
female	74	0	15.8174	149	9.42	4.09
male	63	0	6.88213	181	26.3	6.55
male	77	1	5.52381	81.2	14.7	6.24
female	64	0	4.84634	205	42.3	7.87
female	72	0	6.5762	63	9.58	8.44
female	68	0	4.36567	117	26.8	17.4
male	70	0	7.52941	128	17	6.35
female	68	0	10.0373	80.7	8.04	2.63
female	62	0	9.29239	69.6	7.49	2.31
male	40	0	9.58333	80.5	8.4	1.39
male	72	0	8.52544	82.1	9.63	2.4
male	76	1	6.27615	150	23.9	21.7
female	62	0	8.77066	84.9	9.68	3.13
male	70	0	14.3519	155	10.8	3.58
female	77	0	10.2703	114	11.1	7.55
female	54	0	11.1238	68.3	6.14	3.23
female	52	0	10.0717	70.2	6.97	4.09
female	56	0	11.5084	103	8.95	4.67
female	57	0	10.4854	108	10.3	2.94
female	51	0	9.41935	146	15.5	4.27
female	54	0	10.283	109	10.6	4.6
female	61	0	11.9329	60.5	5.07	7.55
female	60	1	1.33166	26.5	19.9	22.5
female	50	1	5.68208	98.3	17.3	25.1
male	46	0	7.3271	78.4	10.7	35.8
male	60	1	8.80435	162	18.4	4.88
female	59	0	12.2363	116	9.48	4.66
female	40	1	6.61616	131	19.8	8.28
male	62	1	10.3086	90.2	8.75	2.84
female	69	0	10.0775	130	12.9	2.32
female	67	1	3.30412	64.1	19.4	6.64
female	68	1	6.75	72.9	10.8	7.36
female	71	0	15.2905	150	9.81	3.71
male	53	0	10.0389	77.4	7.71	46
female	57	0	7.91768	65.4	8.26	17.7
male	64	0	10.521	105	9.98	6.21
male	66	0	4.77202	92.1	19.3	6.72
female	63	0	6.64604	53.7	8.08	1.81
male	70	1	6.17486	113	18.3	6.62
female	60	0	12.2038	95.8	7.85	3.32
male	58	0	11.3699	83	7.3	2.06
male	57	0	9.08909	90.8	9.99	23.3
female	77	1	6.34921	120	18.9	5.29
female	62	1	4.0042	95.3	23.8	37.5
male	68	0	12.0429	95.5	7.93	10.3
male	74	0	6.79464	76.1	11.2	2.52
female	46	0	9.25553	46	4.97	1.44
female	67	0	10.0936	86.3	8.55	2.74
male	65	0	12.3571	173	14	2.26
male	71	0	6.37589	89.9	14.1	2.57
male	41	1	5.67961	117	20.6	10.9
male	63	0	12.3967	150	12.1	2.02
female	50	0	1.20225	7.49	6.23	6.15
female	77	1	2.62846	133	50.6	4.67
male	53	0	6.82143	191	28	42.1
male	68	0	7.30994	125	17.1	5.8
female	61	1	5.07599	167	32.9	13.3
male	57	0	10.3829	94.9	9.14	8.25
female	58	0	9.79189	89.4	9.13	6.01
female	49	0	8.70056	77	8.85	6.04
male	61	0	11.7007	172	14.7	8.28
female	53	1	5.9944	214	35.7	10.1
male	57	1	6.34561	224	35.3	10.4
male	45	0	8.50897	75.9	8.92	4.36
male	43	0	10.4203	84.3	8.09	2.49
female	61	0	10	104	10.4	4.09
male	72	0	10.3279	126	12.2	1.62
female	70	1	4.78261	165	34.5	51
male	61	0	12.2318	114	9.32	1.86
female	52	0	9.19598	183	19.9	8.32
male	74	0	10.9497	196	17.9	1.48
female	46	0	12.2937	87.9	7.15	1.4
female	67	0	8.5014	60.7	7.14	5.06
female	66	1	9.07407	147	16.2	12.8
female	58	0	9.81481	68.9	7.02	1.47
female	53	1	6.51852	176	27	33.5
female	75	0	13.4496	108	8.03	2.74
male	73	0	11.3253	188	16.6	2.77
female	73	0	11.4216	69.9	6.12	2.92
female	53	0	1.96429	22	11.2	12.4
male	73	0	8.36538	87	10.4	2.94
female	59	0	0.482906	3.39	7.02	19.7
male	54	0	11.4992	72.1	6.27	1.49
female	68	0	10.8031	98.2	9.09	2.94
male	71	0	10.396	105	10.1	2.35
female	54	1	1.06977	13.8	12.9	153
female	64	0	11.1111	500	45	9.24
male	71	0	8.79819	388	44.1	3.17
female	64	0	11.1268	86.9	7.81	3.17
male	71	0	12.8629	319	24.8	6.52
female	67	0	10.5769	110	10.4	4.75
female	76	0	15.056	148	9.83	1.91
female	61	0	10.1353	89.9	8.87	1.54
female	61	1	10.4404	403	38.6	24.6
male	73	0	10.2632	117	11.4	1.23
female	46	0	9.01606	44.9	4.98	1.42
male	62	0	12.5763	371	29.5	19.7
male	72	0	8.62282	83.9	9.73	2.81
male	69	0	7.40099	59.8	8.08	7.2
male	68	0	11.8909	98.1	8.25	2.31
female	66	0	10.975	87.8	8	2.32
female	70	0	9.90057	69.7	7.04	7.08
male	70	0	8.74286	91.8	10.5	2.99
male	74	0	5.29661	62.5	11.8	2.29
male	72	0	12	102	8.5	6.57
female	69	0	6.13546	154	25.1	8.64
female	60	1	5.94737	90.4	15.2	8.63
female	71	0	9.05063	71.5	7.9	1.69
male	71	1	4.84516	75.1	15.5	6.77
female	63	1	5.41353	144	26.6	7.44
female	69	0	16.4078	67.6	4.12	3.26
female	73	0	13.1004	120	9.16	3.47
male	71	0	9.18803	215	23.4	1.46
male	74	0	9.81132	156	15.9	2.67
male	74	0	10.853	82.7	7.62	1.2
male	70	0	2.24779	76.2	33.9	6.11
female	57	0	9.8093	82.3	8.39	1.11
female	57	0	11.2613	75	6.66	1.49
female	60	0	10.3305	71.9	6.96	1.54
male	60	0	10.614	121	11.4	9.19
male	62	1	6.29496	87.5	13.9	78.5
male	64	0	13.1348	83.8	6.38	3.33
male	59	0	10.7009	91.6	8.56	1.64
male	57	0	9.56204	131	13.7	3.59
female	67	0	9.38689	88.8	9.46	2.4
female	52	1	4.4964	125	27.8	10.7
female	70	0	10.1739	117	11.5	2.15
male	58	0	10.5749	103	9.74	1.48
female	61	1	6.82883	75.8	11.1	15.9
female	62	0	10.7619	113	10.5	1.19
female	63	1	5.37594	71.5	13.3	4.73
male	74	0	9.78474	500	51.1	24.8
male	65	1	4.51149	157	34.8	4.28
male	66	0	11.8627	121	10.2	11.2
female	60	0	11.2174	129	11.5	6.21
female	55	0	5.24664	117	22.3	3.15
female	74	0	1.67785	15	8.94	499
female	60	0	7.87383	67.4	8.56	2.03
female	71	0	11.3636	125	11	1.51
female	58	0	7.88571	138	17.5	1.41
female	64	0	9.5	114	12	3.07
female	60	1	8.23591	78.9	9.58	2.47
male	69	0	10.3623	143	13.8	49.1
male	80	0	8.42975	102	12.1	2.63
male	55	1	7.12121	188	26.4	3.86
male	87	0	9.82379	223	22.7	1
male	67	0	8.4127	106	12.6	4.93
female	55	0	8.5	102	12	43.9
male	79	1	4.3	94.6	22	5.38
female	60	1	4.73077	73.8	15.6	5.61
female	65	0	8.60952	90.4	10.5	1.77
female	70	0	8.47415	67.2	7.93	2.41
male	66	0	8.50897	75.9	8.92	4.56
female	56	0	6.43296	52.3	8.13	2.13
female	67	0	8.38253	71	8.47	3.23
male	73	0	11.5924	182	15.7	1.95
female	55	0	10.4483	90.9	8.7	2.96
female	61	0	13.3036	149	11.2	5.24
female	66	0	8.46318	79.3	9.37	1.74
male	74	0	11.2969	72.3	6.4	1
male	43	0	11.396	80	7.02	1.89
male	56	1	4.51744	77.7	17.2	3.26
male	54	0	13.2719	288	21.7	16.4
female	58	0	10.6818	141	13.2	3.3
female	49	0	10.4925	98	9.34	1.51
female	70	0	9.06552	84.4	9.31	2.41
male	67	0	19.4309	239	12.3	1.04
female	54	0	9.63542	92.5	9.6	1.51
female	54	0	6.83544	108	15.8	7.21
male	74	0	10.7459	389	36.2	15.3
female	59	0	12.11	75.3	6.218	2.54
female	72	1	7.59	88	11.5942	1.78
female	74	0	13.82	87.6	6.33864	2.08
male	63	0	17.55	193	10.9972	1.1
female	70	0	6.3	170	26.9841	42.8
female	55	0	9.17	76.5	8.34242	3.92
female	75	0	10.93	108	9.88106	8.26
male	67	0	11.33	136	12.0035	3.27
male	69	0	10.65	246	23.0986	3.54
male	73	0	9.08	64	7.04846	12.3
male	52	0	11.15	78.7	7.0583	4.34
female	55	0	3.44	79.6	23.1395	1.87
female	45	0	13.89	112	8.06335	2.71
female	59	0	5.97	73.5	12.3116	1.11
male	73	0	6.57895	125	19	6.69
male	65	0	8.11927	177	21.8	2.4
female	65	0	4.39628	142	32.3	3.97
female	71	0	12.4336	117	9.41	4.07
male	72	0	14.0708	159	11.3	2.49
female	64	0	9.10931	90	9.88	3.98
male	52	0	10.5073	78.7	7.49	3.08
female	58	1	5.26857	92.2	17.5	8.96
male	73	0	11.6667	168	14.4	1
male	43	0	14.8663	139	9.35	1.86
female	77	0	6.42593	69.4	10.8	8.19
male	63	1	4.76636	102	21.4	8.67
male	75	0	10.4265	220	21.1	1.57
male	58	0	8.55932	101	11.8	2.27
female	71	0	11.1504	126	11.3	1.38
female	57	1	3.44488	175	50.8	19.8
female	57	1	13.8855	114	8.21	2.36
female	69	1	5.96741	293	49.1	73.4
male	52	0	16.3866	117	7.14	1.48
female	82	0	9.92308	129	13	2.58
male	73	1	5.08696	117	23	2.99
female	72	0	6.1634	94.3	15.3	2.66
male	56	1	10.0101	99.6	9.95	1.06
female	50	0	10.491	81.2	7.74	2.14
male	64	0	8.64388	78.4	9.07	9.32
male	71	0	8.51351	63	7.4	5.21
female	54	0	8.75147	74.3	8.49	1.4
male	73	1	3.14286	72.6	23.1	24.7
female	67	0	9.6063	61	6.35	4.68
male	57	0	8.18	103	12.5917	1.69
female	67	0	17.64	91.4	5.18141	20.4
female	68	0	7.94839	61.6	7.75	3.67
male	68	1	7.45921	320	42.9	25.7
female	78	0	15.2542	360	23.6	47.7
female	74	0	14.6061	241	16.5	4.7
female	53	0	17.8657	149	8.34	8.57
female	59	0	7.97248	86.9	10.9	12.2
female	56	0	9.57516	87.9	9.18	1.29
female	63	0	9.52381	100	10.5	3.49
female	55	0	6.75159	106	15.7	3.07
male	75	0	5.41353	144	26.6	3.02
female	75	0	7.29032	113	15.5	4.39
male	73	1	4.97391	57.2	11.5	4.52
female	70	0	9.91525	117	11.8	3.8
male	67	0	8.2786	73.1	8.83	3.18
male	66	0	5.79832	48.3	8.33	5.13
female	74	0	10.7003	76.4	7.14	3.38
male	68	0	9.4813	78.6	8.29	4.47
male	45	0	8.13253	135	16.6	10.6
male	61	0	13.4641	103	7.65	6.24
male	62	0	6.52406	122	18.7	8.76
female	66	0	9.50355	134	14.1	5.19
female	55	0	11.7124	89.6	7.65	2.68
female	69	0	10.2941	105	10.2	4.37
female	63	0	11.626	71.5	6.15	3.47
female	55	0	9.17574	59	6.43	8.39
female	42	0	9.72727	53.5	5.5	4.73
male	60	1	6.02941	164	27.2	14.5
male	59	0	10.7646	90.1	8.37	3.11
female	64	0	5.45833	131	24	8.55
female	66	0	10.0101	99.2	9.91	4.74
female	61	1	8.58268	109	12.7	2.92
female	50	0	11.068	114	10.3	3.58
female	67	0	8.4127	106	12.6	3.28
female	53	0	11.9485	65	5.44	2.7
male	64	1	9.76331	330	33.8	5.79
male	59	0	6.77444	90.1	13.3	3.93
female	50	0	11.1897	64.9	5.8	2.77
female	48	0	12.6667	133	10.5	4.05
female	57	0	11.203	149	13.3	5.12
female	49	0	7.32743	82.8	11.3	2.79
female	73	0	10.7921	109	10.1	3.12
male	73	0	10.1163	87	8.6	5.79
female	50	0	13.4397	96.9	7.21	5.19
male	76	0	7.2931	84.6	11.6	5.31
female	70	0	10.014	71.4	7.13	3.94
male	65	0	8.04196	115	14.3	5
female	48	0	6.83924	50.2	7.34	3.16
female	49	0	11.5833	139	12	3.58
female	67	0	7.37719	84.1	11.4	3.42
male	63	0	9.78417	136	13.9	1.81
male	67	0	9.97608	83.4	8.36	3.34
male	68	0	12.0085	113	9.41	4.63
male	70	0	16.2584	146	8.98	6.32
male	65	0	10.6215	188	17.7	2.26
male	58	0	8.66434	74.6	8.61	5
female	70	0	12.4762	78.6	6.3	1.5
female	65	0	14.9091	164	11	2
female	66	0	12.2129	117	9.58	1.91
female	66	0	11.2727	93	8.25	1.38
female	62	0	13.705	118	8.61	3.11
male	59	1	6.8559	157	22.9	3.07
male	64	0	11.5632	108	9.34	2.55
male	50	0	10.7098	84.5	7.89	3.57
male	49	0	13.1313	104	7.92	5.81
female	56	0	12.4799	77.5	6.21	4.29
female	75	1	4.74308	120	25.3	21.8
female	45	0	11.3288	50.3	4.44	1.34
female	59	0	11.859	111	9.36	3.6
female	51	0	12.087	139	11.5	2
female	53	0	7.98517	64.6	8.09	1.97
female	64	0	11.1429	117	10.5	1.18
female	54	0	9.28	116	12.5	3.42
male	64	0	13.6312	119	8.73	1
female	62	1	5.1269	101	19.7	5.59
female	62	1	5.0226	88.9	17.7	4.96
male	60	0	11.2403	145	12.9	2.38
female	53	1	4.10156	210	51.2	4.59
male	67	0	9.61905	101	10.5	1.37
male	45	0	8.62112	69.4	8.05	1.04
female	62	0	26.7797	316	11.8	109
female	59	0	9.48255	78.8	8.31	2.47
female	65	0	9.5	114	12	1.63
female	53	0	9.08911	91.8	10.1	4.76
male	59	0	11.4	114	10	1
female	82	0	12.4378	500	40.2	20
male	75	1	6.3253	105	16.6	4.65
female	81	0	8.39378	162	19.3	2.52
female	55	0	7.63559	90.1	11.8	3.43
female	73	0	8.70968	108	12.4	2.77
female	55	0	10.5208	60.6	5.76	1.18
female	70	0	7.47801	51	6.82	1.41
female	72	0	11.1338	109	9.79	4.95
male	72	0	5.2451	107	20.4	3.27
male	70	1	4.15278	89.7	21.6	12.2
female	41	0	9.73561	62.6	6.43	5.66
male	60	0	7.52874	131	17.4	3.33
female	67	0	14.4033	140	9.72	1.65
male	56	1	5.79909	127	21.9	7.09
male	60	0	9.6	120	12.5	14.5
male	65	0	2.46696	112	45.4	2.12
male	63	1	4.73418	187	39.5	10.8
female	60	0	12.8788	102	7.92	3.54
female	58	1	5.22905	93.6	17.9	1.12
female	49	0	9.88796	70.6	7.14	2.64
female	55	0	9.01483	85.1	9.44	3.24
female	53	0	7.54386	129	17.1	2.97
female	65	0	7.7592	69.6	8.97	3.63
female	42	0	7.5	108	14.4	6.61
female	52	0	10.51	84.5	8.04	23.1
male	53	0	9.95516	66.6	6.69	2.51
female	59	0	9.91326	80	8.07	1.91
male	45	0	9.46381	70.6	7.46	1
male	68	1	4.17241	121	29	7
female	59	1	4.46809	105	23.5	5.57
male	73	0	8.79412	89.7	10.2	2.66
male	72	1	4.5993	132	28.7	29.2
female	63	0	10.0613	82	8.15	3.16
male	55	0	8.99058	66.8	7.43	1.9
female	43	0	10.6442	69.4	6.52	1.37
male	56	1	4.8913	135	27.6	15.7
male	58	0	11.7127	106	9.05	3.07
female	48	0	6.97902	49.9	7.15	7.25
female	54	1	8.0912	76.3	9.43	1.63
female	40	1	4.95763	117	23.6	20
female	40	1	6.42342	71.3	11.1	4.58
male	74	1	10.5477	104	9.86	3.54
female	74	0	9.2383	84.9	9.19	27.1
female	69	0	7.77647	66.1	8.5	54.8
female	70	0	8.19505	56.3	6.87	2.07
female	53	0	8.31	83.1	10	1.26
female	71	0	16.5138	108	6.54	2.62
male	53	0	10.1902	91.1	8.94	3.84
female	56	1	6.22449	122	19.6	16.3
male	70	1	3.05625	48.9	16	108
male	61	1	2.35366	77.2	32.8	27.9
male	62	0	14.9746	118	7.88	2.64
male	64	0	15	183	12.2	1
male	68	0	11.9672	146	12.2	52.5
male	66	0	5.19608	159	30.6	23.6
female	54	0	8.28358	111	13.4	1.6
female	70	0	9.91935	123	12.4	1.61
male	65	0	7.17647	97.6	13.6	2.19
male	68	0	14.4429	105	7.27	5.73
male	63	0	7.62195	125	16.4	2.92
female	48	0	8.64346	72	8.33	1
male	64	0	10.6364	117	11	1.74
female	58	0	10.2454	66.8	6.52	2.06
male	64	0	10.6536	163	15.3	2.52
female	62	0	11.9602	84.2	7.04	1.91
male	55	0	11.0526	126	11.4	2.09
female	54	0	13.4	80.4	6	1.8
male	56	1	10.4762	110	10.5	1.66
female	65	0	11.165	115	10.3	3.83
male	71	0	20.4902	209	10.2	3.63
male	51	0	9.05724	53.8	5.94	1.99
male	45	0	10.4752	97	9.26	3.56
female	64	0	9.23182	67.3	7.29	1.73
female	47	0	8.77143	92.1	10.5	2.53
male	68	0	7.57062	134	17.7	2.04
female	52	0	11.9355	88.8	7.44	2.29
female	55	0	5.25292	135	25.7	3.3
male	57	0	8.81356	104	11.8	2.02
male	75	0	11.746	148	12.6	5.53
female	55	0	11.5466	65.7	5.69	3.59
male	77	0	8.94737	119	13.3	2.48
female	66	0	12.1419	89	7.33	3.32
male	57	0	7.58571	53.1	7	2.4
female	52	0	8.00505	63.4	7.92	2.29
female	67	0	10.8276	94.2	8.7	2.12
female	63	0	10.0266	75.3	7.51	1.63
female	69	0	10.7407	87	8.1	3.37
female	51	0	8.58447	56.4	6.57	1.86
female	65	0	7.90517	91.7	11.6	2.48
male	72	0	7	140	20	4.36
female	77	0	10.2703	114	11.1	3.49
male	79	0	6.74897	164	24.3	2.13
male	78	0	7.56098	74.4	9.84	6.074
male	77	0	10.1764	75	7.37	1.52
female	43	0	13	156	12	1.08
female	63	0	9.23077	78	8.45	2.23
male	77	0	10.9091	132	12.1	2.8
male	70	0	6.29268	77.4	12.3	15.2
female	73	0	11.8095	86.8	7.35	3.48
male	74	0	18.3824	500	27.2	16.7
female	73	0	22.4022	401	17.9	22.4
male	77	0	15.8394	217	13.7	2.08
female	71	0	15.7895	120	7.6	4.35
male	60	1	5.79577	82.3	14.2	11.4
female	59	0	7.88079	119	15.1	8.22
male	66	0	5.34031	51	9.55	6.72
male	63	0	10.1816	95.3	9.36	2.79
male	44	0	12.4851	105	8.41	1.67
male	49	0	10.2045	54.9	5.38	1.91
female	44	1	4.01282	93.9	23.4	4.09
female	66	0	2.94595	98.1	33.3	9
female	70	0	23.5329	393	16.7	48
female	68	0	3.60313	138	38.3	9.73
female	77	0	12.3529	399	32.3	22.6
male	68	0	9.31624	109	11.7	4.72
female	73	0	7.13043	82	11.5	3.15
female	64	0	10.2273	135	13.2	3.88
male	64	0	10.0952	106	10.5	2.23
female	58	0	8.26286	72.3	8.75	2.75
female	67	0	10.63	65.8	6.19	4.45
female	57	0	7.90047	50.8	6.43	2.38
female	53	0	9.28666	70.3	7.57	2.8
male	65	0	6.62252	100	15.1	6.85
female	53	0	10.1313	84.9	8.38	2.14
female	62	0	9.24837	84.9	9.18	1.92
male	50	0	9.74576	115	11.8	6.05
male	60	0	11.2097	139	12.4	4.79
female	68	0	12.4793	151	12.1	3.72
female	73	0	8.38323	280	33.4	6.49
female	73	0	11.1425	90.7	8.14	3.27
female	49	0	6.93137	70.7	10.2	3.02
female	65	0	18.0505	500	27.7	2.78
female	63	0	10.6422	116	10.9	6.78
female	57	0	8.54305	129	15.1	7.02
female	57	0	11.9114	51.1	4.29	3.05
female	54	0	8.96296	121	13.5	7.22
female	56	0	4.88372	147	30.1	6.67
female	67	0	2.89855	120	41.4	61.8
female	66	0	14.8	148	10	2.91
male	64	0	10.8929	122	11.2	3.08
male	65	0	9.33684	88.7	9.5	6.46
female	53	0	10.44	78.3	7.5	2.8
female	57	0	11.9578	62.3	5.21	3.24
female	57	0	8.3125	133	16	7.51
female	62	0	11.1765	60.8	5.44	3
female	60	0	11.1232	102	9.17	9.03
female	61	0	8.25688	90	10.9	2.91
female	54	0	11.1111	105	9.45	3.88
male	47	0	6.43312	101	15.7	2.87
female	60	0	10.5442	93	8.82	2.1
female	57	0	8.78981	138	15.7	17
female	69	0	9.71698	103	10.6	1.17
female	72	0	21.8653	422	19.3	84.6
female	75	0	11.7822	119	10.1	1.93
female	71	0	11.976	89.7	7.49	1.56
female	70	0	15.5396	108	6.95	35.1
female	74	0	9.29825	106	11.4	2.84
female	66	0	14.0303	102	7.27	3.17
female	74	0	10.9136	65.7	6.02	12.2
female	67	0	4.97585	206	41.4	90.5
male	68	0	12.6897	184	14.5	18.1
male	63	0	6.18868	164	26.5	8.81
male	65	0	13.4071	109	8.13	3.17
male	61	0	5.02703	55.8	11.1	10.1
male	60	0	13.252	163	12.3	4.16
female	67	0	11.5689	84.8	7.33	2.6
male	74	0	8.22785	195	23.7	23.2
male	69	0	19.3023	332	17.2	8.01
male	58	0	11.1173	79.6	7.16	4.78
female	52	0	9.91304	114	11.5	4.32
female	60	0	8.80531	59.7	6.78	6.04
female	54	0	9.52	119	12.5	3.13
female	60	0	11.0885	109	9.83	3.52
female	62	0	11.1543	97.6	8.75	3.41
female	58	0	12.2751	95.5	7.78	4.44
female	58	1	5.45961	196	35.9	7.71
female	68	1	5.3406	196	36.7	5.15
female	73	0	15.2761	249	16.3	4.52
female	61	0	6.79958	64.8	9.53	4.19
female	66	0	8.81119	126	14.3	3.49
male	54	0	12.8	128	10	5.15
male	49	0	10.4162	95.1	9.13	5.16
female	63	0	7.8382	59.1	7.54	4.72
female	59	0	8.91422	82.1	9.21	2.83
male	61	0	14.6925	129	8.78	5.62
male	66	0	11.747	117	9.96	3.54
male	51	0	8.28358	111	13.4	2.81
male	56	0	11.079	99.6	8.99	31.1
male	56	0	12.9412	176	13.6	4.4
male	67	0	11.9711	116	9.69	3.83
male	58	0	6.4	80	12.5	3.3
female	72	0	1	14.8	14.8	129
female	63	0	8.63964	95.9	11.1	5.61
female	71	0	11.8919	110	9.25	5.68
female	69	1	5.30675	173	32.6	6.89
male	66	0	6.77193	77.2	11.4	3.03
male	64	0	7.63314	129	16.9	3.4
female	58	1	7.21053	137	19	4.49
male	64	0	10.3744	94.2	9.08	4.19
female	68	0	11.619	122	10.5	3.83
female	61	0	9.40171	110	11.7	3.88
male	52	0	10.1212	167	16.5	2.94
female	57	0	10.8984	83.7	7.68	2.89
female	80	0	15	168	11.2	3.38
male	67	0	8.53349	73.9	8.66	4.39
male	68	0	7.63473	255	33.4	22.8
male	63	1	5.26171	191	36.3	24.9
female	79	0	11.822	85	7.19	3.88
male	71	0	8.4131	334	39.7	4.1
female	60	0	10.566	112	10.6	2.97
female	64	0	14.556	100	6.87	3.31
male	54	1	11.4748	95.7	8.34	4.1
female	55	0	9.15755	83.7	9.14	3.35
female	63	0	9.54887	127	13.3	11.1
female	63	0	8.60058	59	6.86	3.62
male	70	0	6.31373	161	25.5	4.2
male	65	0	5.12	89.6	17.5	6.73
male	68	0	17.5532	165	9.4	4.15
male	62	0	19.2562	233	12.1	3.09
male	63	0	12.0981	88.8	7.34	2.26
male	57	0	13.0973	148	11.3	3.8
female	53	0	10.9826	88.3	8.04	10.1
male	57	0	9.24644	90.8	9.82	3.21
male	62	0	11.1881	113	10.1	3.35
male	58	0	11.8898	151	12.7	5.41
male	68	0	7.30323	56.6	7.75	1.1
female	59	0	6.33333	91.2	14.4	4
male	53	0	14.6006	106	7.26	6.67
female	60	0	9.52712	68.5	7.19	3.29
male	74	0	11.2364	82.7	7.36	3.86
male	64	0	12.0238	101	8.4	1.28
female	61	0	7.69231	76	9.88	1.34
male	61	0	11.3295	196	17.3	5.16
male	65	0	9.18033	112	12.2	3.65
male	69	0	4.73868	136	28.7	8.61
female	58	0	10.9901	111	10.1	3.24
female	67	0	9.9196	98.7	9.95	3.3
female	51	0	10.6612	129	12.1	3.83
female	47	1	8.0663	146	18.1	9.22
female	54	1	5.88542	113	19.2	8.44
female	67	0	8.86771	79.1	8.92	3.82
female	64	1	3.21967	98.2	30.5	14.7
female	67	0	9.77024	89.3	9.14	6.49
female	57	0	6.62609	76.2	11.5	4.44
male	78	0	10.3727	167	16.1	1.08
male	73	0	5.61983	136	24.2	24.2
female	73	0	9.97503	79.9	8.01	48.8
male	80	0	14.4348	166	11.5	12.3
female	66	1	11.0827	95.2	8.59	9.46
male	79	0	8.80952	111	12.6	3.58
male	68	0	8.64286	121	14	1.97
female	70	0	9.73442	95.3	9.79	6.76
male	78	0	9.85	98.5	10	2.17
female	62	0	10.1942	105	10.3	2.84
female	65	0	14.1914	129	9.09	5.28
female	72	0	12.1739	112	9.2	2.34
male	56	0	10.3005	75.4	7.32	1.62
male	72	0	6.66667	212	31.8	3.29
male	63	0	11.6445	114	9.79	15
female	68	1	6.9084	181	26.2	4.84
female	48	0	13.2909	73.1	5.5	3.05
male	53	0	10.6292	94.6	8.9	6.11
male	62	1	4.43373	184	41.5	8.26
female	60	0	13.2765	109	8.21	2.41
male	63	0	9.72973	108	11.1	15.8
female	38	0	12.5771	69.3	5.51	2.09
female	37	0	16.3977	87.4	5.33	4.88
female	62	0	11.5213	103	8.94	3.72
male	65	0	9.76378	124	12.7	51
female	62	0	11.9914	112	9.34	3.71
female	64	0	8.98922	66.7	7.42	1.71
female	54	0	4.85185	65.5	13.5	3.75
female	56	1	9.63696	292	30.3	11.1
female	66	0	5.02959	170	33.8	3.85
male	59	0	10.3738	111	10.7	2.72
female	57	0	8	62.4	7.8	48.6
male	61	0	10.836	99.8	9.21	4.05
male	58	1	6.81507	199	29.2	6.07
male	65	0	12.5743	127	10.1	3.54
female	67	0	15.3279	187	12.2	3.28
female	59	1	7.16129	111	15.5	3.9
male	60	0	12.4719	111	8.9	1.77
female	60	0	5	500	100	7.58
female	54	0	11.2014	95.1	8.49	2.48
male	57	0	10.4277	82.9	7.95	3.82
female	50	0	12.1014	83.5	6.9	2.54
female	55	0	7.37255	75.2	10.2	1.81
female	61	0	13.8817	96.2	6.93	1.56
female	62	0	7.75294	65.9	8.5	9.97
male	43	0	10.5548	78	7.39	4.19
male	57	0	9.80392	100	10.2	2.59
female	46	0	13.6638	113	8.27	3.23
female	58	0	8.88119	89.7	10.1	3.71
male	65	0	12.4074	134	10.8	1.4
female	62	0	9.70874	100	10.3	2.55
female	62	0	11.4153	61.3	5.37	2.25
female	58	0	10.8588	92.3	8.5	3.05
male	50	0	11.0569	136	12.3	1.18
female	67	0	10.9328	79.7	7.29	1.79
female	63	0	8.11015	75.1	9.26	2.55
female	69	0	9.0036	75	8.33	2.21
female	61	0	9.34277	92.4	9.89	1.89
female	61	0	11.4519	70.2	6.13	4.11
female	58	0	10	117	11.7	1.26
female	74	0	9.61942	73.3	7.62	2.31
male	56	0	11.2397	136	12.1	2.09
male	74	0	7.55284	67.9	8.99	2.49
male	56	0	10.0523	76.9	7.65	2.23
male	57	0	7.25225	80.5	11.1	2.24
male	68	0	9.79381	190	19.4	3.68
female	55	1	4.35016	40.5	9.31	2.42
male	46	0	11.4928	71.6	6.23	2.01
female	37	1	9.60069	55.3	5.76	1.66
female	66	0	9.81328	94.6	9.64	3.58
female	54	0	8.69565	100	11.5	2.72
female	62	1	4.38095	92	21	4.64
female	59	1	4.89796	120	24.5	16.9
female	52	0	10.6835	84.4	7.9	1.81
male	74	0	12.5581	162	12.9	2.06
male	67	0	7.1028	152	21.4	4.66
female	51	0	9.17105	69.7	7.6	1.79
male	72	1	5.27586	91.8	17.4	3.24
male	56	1	2.31061	122	52.8	6.46
male	69	0	9.98851	86.9	8.7	2.02
female	44	0	10.0806	62.5	6.2	1.18
male	62	1	2.2234	41.8	18.8	10.3
female	68	0	11.6505	120	10.3	4.62
female	42	0	9.57404	47.2	4.93	14.4
male	66	1	14.7493	500	33.9	23.6
male	60	0	7.15833	85.9	12	1.34
female	75	0	12.252	91.4	7.46	2.07
male	54	0	12.2002	117	9.59	1.19
male	51	0	7.90756	94.1	11.9	2.71
male	69	1	5.38226	176	32.7	17.6
male	63	0	9.76166	94.2	9.65	5.4
female	62	1	7.74194	264	34.1	6.97
male	65	0	10.8619	92	8.47	5.58
female	69	0	10.0155	64.5	6.44	1.54
female	53	1	4.5092	147	32.6	7.31
male	66	1	1.27442	27.4	21.5	6.18
female	53	0	5.79728	46.9	8.09	1
female	72	0	12.6691	103	8.13	4.3
male	46	0	4.73469	69.6	14.7	3.66
male	54	0	4.39286	61.5	14	3.67
female	62	0	6.56442	107	16.3	5.72
male	51	0	10.4839	97.5	9.3	1.87
female	48	1	8.23151	51.2	6.22	49
male	66	1	4.1129	153	37.2	24.4
male	58	0	14.405	138	9.58	10.8
female	42	0	10.963	148	13.5	1.23
female	60	0	11.0377	117	10.6	12.5
female	51	0	13.9331	87.5	6.28	13.7
male	61	1	6.03175	152	25.2	36.7
female	71	0	11.6279	500	43	30.4
male	70	0	11.1179	90.5	8.14	4.42
female	69	0	13.7963	149	10.8	6.23
male	63	0	14.8438	190	12.8	2.15
female	45	0	9.06814	90.5	9.98	3.45
male	68	0	10.733	98.1	9.14	1.18
male	62	0	12.4559	98.9	7.94	3.8
female	53	0	11.3447	59.9	5.28	3.64
male	53	0	11.5625	92.5	8	2.85
female	52	1	5.34653	108	20.2	3.71
female	53	0	10.6565	69.8	6.55	1.46
female	61	0	9.73684	74	7.6	4.29
female	50	0	8.56364	47.1	5.5	3.53
male	67	1	6.35	76.2	12	26.3
male	72	0	1.43191	36.8	25.7	128
female	68	0	6.92901	449	64.8	8.25
female	61	0	8.95894	61.1	6.82	2.98
male	48	0	7.83951	63.5	8.1	25.6
male	75	0	13.5075	181	13.4	1.39
male	50	0	11.7524	112	9.53	2.42
female	54	0	7.7459	189	24.4	5.58
female	66	0	30.4505	338	11.1	1.72
female	58	0	9.61538	100	10.4	31.1
male	52	0	12.4498	124	9.96	3.53
female	58	0	7.71642	51.7	6.7	1.67
male	54	0	11.5789	132	11.4	34.8
female	56	1	5.56548	187	33.6	4.75
female	60	0	21.8889	394	18	1
female	74	0	8.57547	90.9	10.6	2.25
female	49	0	11.0596	66.8	6.04	1.49
female	70	0	13.0344	125	9.59	1.71
female	53	0	11.5974	106	9.14	3.31
male	50	0	8.79552	314	35.7	30.2
male	55	0	11.3445	135	11.9	1.93
female	71	0	14.955	166	11.1	67
female	60	0	12.3875	71.6	5.78	2.21
female	64	0	11.873	72.9	6.14	1.54
male	53	1	6.17512	134	21.7	20.6
female	50	0	10.8571	98.8	9.1	8.9
female	68	0	9.37433	86.9	9.27	3.02
male	65	0	11.4857	201	17.5	1.77
male	54	0	8.07892	77.8	9.63	13.5
male	77	0	13.2231	112	8.47	6.01
male	75	1	7.36842	126	17.1	11.2
male	42	1	7.15976	121	16.9	11.1
male	65	1	7.54967	114	15.1	11.1
female	66	1	7.5625	121	16	11.3
female	43	1	6.77778	122	18	11.5
male	36	0	11.2676	56	4.97	9.92
male	43	0	11.358	55.2	4.86	11.7
female	34	1	9.79167	188	19.2	9.31
female	37	1	6.2201	260	41.8	5.37
female	33	0	18.262	145	7.94	17.4
male	68	0	11.2808	68.7	6.09	1.12
male	64	0	15.6129	242	15.5	9.35
male	57	0	13.1851	74.1	5.62	2.72
male	49	0	7.90429	47.9	6.06	3.32
female	69	1	6.88889	124	18	3.13
male	46	1	11.9048	125	10.5	9.47
male	69	0	15.8042	226	14.3	6.02
male	58	0	7.40741	500	67.5	9.1
female	69	0	9.19604	83.5	9.08	1.83
female	68	0	12.6675	104	8.21	3.18
male	52	1	4.23341	185	43.7	9.36
male	51	0	12.4449	113	9.08	4.35
female	60	0	9.32819	84.7	9.08	3.68
female	50	0	11.1181	52.7	4.74	5.46
male	60	0	14.7619	93	6.3	3.23
female	47	0	11.4652	93.9	8.19	1.69
female	72	0	11.2621	116	10.3	1.64
female	69	0	11.6968	97.2	8.31	4.47
female	52	1	9.03704	122	13.5	1.84
male	72	1	8.53571	239	28	51.7
female	62	1	5.44521	159	29.2	28.9
female	65	0	9.66013	73.9	7.65	2.78
female	60	1	11.5679	99.6	8.61	2.81
female	67	0	14.2857	127	8.89	2.02
male	63	0	11.0853	143	12.9	1.72
female	71	0	18.3871	228	12.4	2.04
female	71	0	10.3825	95	9.15	4.67
female	71	1	8.01948	494	61.6	20.7
male	62	0	14.0148	133	9.49	3.26
male	66	0	9.36709	148	15.8	4.77
male	64	0	12.844	84	6.54	1.74
male	71	0	17.7322	147	8.29	1.28
female	58	1	5.63863	181	32.1	3.49
female	55	1	6.46377	89.2	13.8	7.17
male	60	0	13.5294	138	10.2	2.33
male	74	0	7.83168	79.1	10.1	3.38
female	47	0	10.2663	84.8	8.26	1.83
female	58	0	10.6044	77.2	7.28	2.89
female	58	0	9.0411	264	29.2	1.57
female	73	0	2.41343	23	9.53	139
female	65	1	10	92.4	9.24	1.72
female	60	0	20.098	205	10.2	1
male	65	0	11.4208	209	18.3	3.23
female	66	0	10.6963	106	9.91	4.5
male	70	0	10.05	80.4	8	2.63
male	73	0	6.09959	147	24.1	11.7
male	59	0	10.0962	105	10.4	2.66
female	59	0	9.96283	80.4	8.07	1.96
female	72	0	10.4325	60.3	5.78	1.79
male	73	0	1.51376	16.5	10.9	19.8
female	72	0	8.21302	69.4	8.45	2.18
male	73	0	13.1808	121	9.18	2.2
male	67	0	11.5175	88.8	7.71	1.5
female	64	0	6.75342	98.6	14.6	1.37
female	65	0	12.0996	102	8.43	1.31
male	65	0	9.64539	136	14.1	1.93
female	71	0	11.1	111	10	1.18
male	74	0	13.4188	157	11.7	1.75
female	74	0	10.0893	113	11.2	2.63
female	68	0	11.6783	83.5	7.15	2.93
male	67	0	10.1529	86.3	8.5	5.62
male	60	0	11.5394	90.7	7.86	1.56
female	46	0	5.03448	146	29	25
male	60	0	10.2586	119	11.6	1.5
male	72	0	15.0746	202	13.4	2.28
female	72	0	7.30769	55.1	7.54	4.53
male	64	1	5.79592	142	24.5	7.74
female	64	0	9	85.5	9.5	2.39
female	67	0	10.6047	71.9	6.78	1.7
female	46	1	8.05882	82.2	10.2	4.7
female	61	0	11.0743	96.9	8.75	1.96
male	71	0	11.0791	154	13.9	1.11
female	71	0	8.78182	96.6	11	3.81
female	68	0	13.8122	500	36.2	14.2
male	64	0	12.381	130	10.5	1.34
male	66	1	7.4	185	25	2.33
female	53	1	4.84	121	25	4.42
female	68	1	3.94565	72.6	18.4	4.02
female	64	0	10.3846	99.9	9.62	2.15
female	46	0	6.44121	61.9	9.61	3.44
male	65	0	11.9914	83.7	6.98	1.82
male	74	0	8.19549	109	13.3	3.21
female	71	0	10	122	12.2	2.18
[truncated: 10,747 more rows]
